# Supplementary material for: Network features suggest new hepatocellular carcinoma treatment strategies
Source: BMC Syst Biol. 2014 Jul 29;8:88. doi: 10.1186/s12918-014-0088-0 (PMC4236726; doi:10.1186/s12918-014-0088-0)
Supplement: Additional file 1 — Gene and pathway annotation. [file s12918-014-0088-0-S1.xlsx]

## Sheet: Gene s1s2s3 List
	Additional file 1. Gene and pathway annotation
Gene Number	Gene Name	Gene Signature	Synonyms	Description
1	acp5	s1		acid phosphatase 5, tartrate resistant
2	acta2	s1		actin, alpha 2, smooth muscle, aorta
3	adam15	s1		adam metallopeptidase domain 15 (metargidin)
4	adam8	s1		adam metallopeptidase domain 8
5	adam9	s1		adam metallopeptidase domain 9 (meltrin gamma)
6	aebp1	s1		ae bindingprotein 1
7	aif1	s1		allograft inflammatory factor 1
8	akt3	s1		v-akt murine thymoma viral oncogene homolog 3 (protein kinase b, gamma)
9	aldoa	s1		aldolase a, fructose-bisphosphate
10	alox5ap	s1		arachidonate 5-lipoxygenase-activatingprotein
11	anxa1	s1		annexin a1
12	anxa4	s1		annexin a4
13	anxa5	s1		annexin a5
14	ap2s1	s1		adaptor-related protein complex 2, sigma 1 subunit
15	arf5	s1		adp-ribosylation factor 5
16	arhgdib	s1		rho gdp dissociation inhibitor (gdi) beta
17	arpc1b	s1		actin related protein 2/3 complex, subunit 1b, 41kda
18	arpc2	s1		actin related protein 2/3 complex, subunit 2, 34kda
19	asah1	s1		n-acylsphingosine amidohydrolase (acid ceramidase)1
20	atp1b3	s1		atpase, na+/k+ transporting, beta 3 polypeptide
21	atp6ap1	s1		atpase, h+ transporting, lysosomal accessoryprotein 1
22	atp6v0b	s1		atpase, h+ transporting, lysosomal 21kda, v0 subunit b
23	atp6v1b2	s1		atpase, h+ transporting, lysosomal 56/58kda, v1 subunit b2
24	atp6v1f	s1		atpase, h+ transporting, lysosomal 14kda, v1 subunit f
25	bcl2a1	s1		bcl2-related protein a1
26	blvra	s1		biliverdin reductase a
27	c1qb	s1		complement component 1, q subcomponent, b chain
28	c3ar1	s1		complement component 3a receptor 1
29	capza1	s1		cappingprotein (actin filament) muscle z-line, alpha 1
30	cbfb	s1		core-binding factor, beta subunit
31	ccl3	s1		chemokine (c-c motif) ligand 3
32	ccl5	s1		chemokine (c-c motif) ligand 5
33	ccnd2	s1		cyclin d2
34	ccr7	s1		chemokine (c-c motif) receptor 7
35	cd151	s1		cd151 molecule (raph blood group)
36	cd37	s1		cd37 molecule
37	cd3d	s1		cd3d molecule, delta (cd3-tcr complex)
38	cd47	s1		cd47 molecule
39	cd48	s1		cd48 molecule
40	cd53	s1		cd53 molecule
41	cd74	s1		cd74 molecule, major histocompatibility complex, class ii invariant
42	cd8a	s1		cd8a molecule
43	cdc20	s1		cdc20 cell division cycle 20 homolog(s. cerevisiae)
44	cdk2ap1	s1		cdk2-associated protein 1
45	celf2	s1	cugbp2	cug triplet repeat, rna bindingprotein 2
46	chn1	s1		chimerin (chimaerin) 1
47	col11a1	s1		collagen, type xi, alpha 1
48	col15a1	s1		collagen, type xv, alpha 1
49	col1a2	s1		collagen, type i, alpha 2
50	col3a1	s1		collagen, type iii, alpha 1 (ehlers-danlos syndrome type iv, autosomal dominant)
51	col4a1	s1		collagen, type iv, alpha 1
52	col4a2	s1		collagen, type iv, alpha 2
53	col5a2	s1		collagen, type v, alpha 2
54	col6a1	s1		collagen, type vi, alpha 1
55	col6a2	s1		collagen, type vi, alpha 2
56	coro1a	s1		coronin, actin bindingprotein, 1a
57	crabp2	s1		cellular retinoic acid bindingprotein 2
58	crip2	s1		cysteine-rich protein 2
59	csrp3	s1		cysteine and glycine-rich protein 3 (cardiac lim protein)
60	ctgf	s1		connective tissue growth factor
61	ctsc	s1		cathepsin c
62	ctss	s1		cathepsin s
63	cxcl1	s1		chemokine (c-x-c motif) ligand 1 (melanoma growth stimulating activity, alpha)
64	cxcr4	s1		chemokine (c-x-c motif) receptor 4
65	cyba	s1		cytochrome b-245, alpha polypeptide
66	cybb	s1		cytochrome b-245, beta polypeptide (chronic granulomatous disease
67	cyfip1	s1		cytoplasmic fmr1 interactingprotein 1
68	cyp1b1	s1		cytochrome p450, family 1, subfamily b, polypeptide 1
69	cyr61	s1		cysteine-rich, angiogenic inducer, 61
70	dab2	s1		disabled homolog 2, mitogen-responsive phosphoprotein
71	dctn2	s1		dynactin 2 (p50)
72	ddr1	s1		discoidin domain receptor family, member 1
73	ddr2	s1		discoidin domain receptor family, member 2
74	dgka	s1		diacylglycerol kinase, alpha 80kda
75	dgkz	s1		diacylglycerol kinase, zeta 104kda
76	dnm2	s1		dynamin 2
77	dpysl2	s1		dihydropyrimidinase-like 2
78	dusp5	s1		dual specificityphosphatase 5
79	dut	s1		dutp pyrophosphatase
80	efnb1	s1		ephrin-b1
81	f13a1	s1		coagulation factor xiii, a1 polypeptide
82	fbn1	s1		fibrillin 1
83	fcgbp	s1		fc fragment of igg bindingprotein
84	fcgr2a	s1		fc fragment of igg, low affinity iia, receptor (cd32)
85	fgl2	s1		fibrinogen-like 2
86	fhl3	s1		four and a half lim domains 3
87	flna	s1		filamin a, alpha (actin bindingprotein 280)
88	fut4	s1		fucosyltransferase 4 (alpha (1,3) fucosyltransferase, myeloid-
89	fyb	s1		fyn bindingprotein (fyb-120/130)
90	gem	s1		gtp bindingprotein overexpressed in skeletal muscle
91	glipr1	s1		gli pathogenesis-related 1 (glioma)
92	gnai2	s1		guanine nucleotide binding protein (g protein), alpha inhibiting activitypolypeptide 2
93	gns	s1		glucosamine (n-acetyl)-6-sulfatase (sanfilippo disease iiid)
94	gpnmb	s1		glycoprotein (transmembrane) nmb
95	grn	s1		granulin
96	gstp1	s1		glutathione s-transferase pi
97	gucy1a3	s1		guanylate cyclase 1, soluble, alpha 3
98	gypc	s1		glycophorin c (gerbich blood group)
99	hcls1	s1		hematopoietic cell-specific lyn substrate 1
100	hexa	s1		hexosaminidase a (alpha polypeptide)
101	hif1a	s1		hypoxia-inducible factor 1, alpha subunit (basic helix-loop-helix transcription factor)
102	hk1	s1		hexokinase 1
103	hla-dma	s1		major histocompatibility complex, class ii, dm alpha
104	hla-doa	s1		major histocompatibility complex, class ii, do alpha
105	hla-dpb1	s1		major histocompatibility complex, class ii, dp beta 1
106	hla-dqa2	s1		major histocompatibility complex, class ii, dq alpha 2
107	hla-dqb1	s1		major histocompatibility complex, class ii, dq beta 1
108	id3	s1		inhibitor of dna binding 3, dominant negative helix-loop-helix protein
109	ifi16	s1		interferon, gamma-inducible protein 16
110	ifi30	s1		interferon, gamma-inducible protein 30
111	igfbp5	s1		insulin-like growth factor bindingprotein 5
112	igll1	s1		immunoglobulin lambda-like polypeptide 1
113	ikbke	s1		inhibitor of kappa light polypeptide gene enhancer in b-cells, kinase epsilon
114	il15ra	s1		interleukin 15 receptor, alpha
115	il2rb	s1		interleukin 2 receptor, beta
116	il2rg	s1		interleukin 2 receptor, gamma (severe combined immunodeficiency)
117	il7r	s1		interleukin 7 receptor
118	iqgap1	s1		iq motif containing gtpase activatingprotein 1
119	irf1	s1		interferon regulatory factor 1
120	itgb2	s1		integrin, beta 2 (complement component 3 receptor 3 and 4 subunit)
121	itpr3	s1		inositol 1,4,5-triphosphate receptor, type 3
122	kiaa0101	s1		kiaa0101
123	klc1	s1	kns2	kinesin 2
124	klf5	s1		kruppel-like factor 5 (intestinal)
125	lamb1	s1		laminin, beta 1
126	laptm5	s1		lysosomal associated multispanning membrane protein 5
127	lcp1	s1		lymphocyte cytosolic protein 1 (l-plastin)
128	ldhb	s1		lactate dehydrogenase b
129	lgals1	s1		lectin, galactoside-binding, soluble, 1 (galectin 1)
130	lgals3bp	s1		lectin, galactoside-binding, soluble, 3 bindingprotein
131	lgals9	s1		lectin, galactoside-binding, soluble, 9 (galectin 9)
132	lgmn	s1		legumain
133	lhfpl2	s1		lipoma hmgic fusion partner-like 2
134	litaf	s1		lipopolysaccharide-induced tnf factor
135	lmo4	s1		lim domain only4
136	lox	s1		lysyl oxidase
137	lsp1	s1		lymphocyte-specific protein 1
138	ltbp2	s1		latent transforminggrowth factor beta bindingprotein 2
139	ltbp3	s1		latent transforminggrowth factor beta bindingprotein 3
140	ltf	s1		lactotransferrin
141	lum	s1		lumican
142	lyn	s1		v-yes-1 yamaguchi sarcoma viral related oncogene homolog
143	m6pr	s1		mannose-6-phosphate receptor (cation dependent)
144	map1b	s1		microtubule-associated protein 1b
145	me1	s1		malic enzyme 1, nadp(+)-dependent, cytosolic
146	mfap1	s1		microfibrillar-associated protein 1
147	mgp	s1		matrix gla protein
148	mphosph6	s1		m-phase phosphoprotein 6
149	msn	s1		moesin
150	mthfd2	s1		methylenetetrahydrofolate dehydrogenase (nadp+ dependent) 2, methenyltetrahydrofolate cyclohydrolase
151	mycbp2	s1		myc bindingprotein 2
152	nbl1	s1		neuroblastoma, suppression of tumorigenicity 1
153	ncf1	s1		neutrophil cytosolic factor 1, (chronic granulomatous disease, autosomal 1)
154	npc2	s1		niemann-pick disease, type c2
155	nsmaf	s1		neutral sphingomyelinase (n-smase) activation associated factor
156	oaz1	s1		ornithine decarboxylase antizyme 1
157	pak1	s1		p21/cdc42/rac1-activated kinase 1 (ste20 homolog, yeast)
158	pam	s1		peptidylglycine alpha-amidating monooxygenase
159	papss1	s1		3'-phosphoadenosine 5'-phosphosulfate synthase 1
160	pea15	s1		phosphoprotein enriched in astrocytes 15
161	pfn1	s1		profilin 1
162	pgk1	s1		phosphoglycerate kinase 1
163	pim2	s1		pim-2 oncogene
164	pkd2	s1		polycystic kidney disease 2 (autosomal dominant)
165	pkmyt1	s1		protein kinase, membrane associated tyrosine/threonine 1
166	pkn1	s1		protein kinase n1
167	plaur	s1		plasminogen activator, urokinase receptor
168	pld3	s1		phospholipase d family, member 3
169	plp2	s1		proteolipid protein 2 (colonic epithelium-enriched)
170	pnp	s1	np	nucleoside phosphorylase
171	pold3	s1		polymerase (dna-directed), delta 3, accessory subunit
172	postn	s1		periostin, osteoblast specific factor
173	ppic	s1		peptidylprolyl isomerase c (cyclophilin c)
174	ppp1cb	s1		protein phosphatase 1, catalytic subunit, beta isoform
175	ppp4c	s1		protein phosphatase 4 (formerly x), catalytic subunit
176	ppp4r1	s1		protein phosphatase 4, regulatory subunit 1
177	prkd2	s1		protein kinase d2
178	prmt5	s1		protein arginine methyltransferase 5
179	procr	s1		protein c receptor, endothelial (epcr)
180	psmd2	s1		proteasome (prosome, macropain) 26s subunit, non-atpase, 2
181	ptprc	s1		protein tyrosine phosphatase, receptor type, c
182	pygb	s1		phosphorylase, glycogen; brain
183	qsox1	s1	qscn6	quiescin q6
184	rab31	s1		rab31, member ras oncogene family
185	ralb	s1		v-ral simian leukemia viral oncogene homolog b (ras related; gtp bindingprotein)
186	ralgds	s1		ral guanine nucleotide dissociation stimulator
187	rcc1	s1		regulator of chromosome condensation 1
188	rhoa	s1		ras homologgene family, member a
189	rin2	s1		ras and rab interactor 2
190	rit1	s1		ras-like without caax 1
191	rnase1	s1		ribonuclease, rnase a family, 1 (pancreatic)
192	rnase6	s1		ribonuclease, rnase a family, k6
193	rpa2	s1		replication protein a2, 32kda
194	rsu1	s1		ras suppressor protein 1
195	s100a10	s1		s100 calcium binding protein a10 (annexin ii ligand, calpactin i, light polypeptide (p11))
196	s100a11	s1		s100 calcium bindingprotein a11 (calgizzarin)
197	s100a13	s1		s100 calcium bindingprotein a13
198	sla	s1		src-like-adaptor
199	slbp	s1		stem-loop(histone) bindingprotein
200	slc1a5	s1		solute carrier family 1 (neutral amino acid transporter), member 5
201	slc2a1	s1		solute carrier family 2 (facilitated glucose transporter), member 1
202	slc2a5	s1		solute carrier family 2 (facilitated glucose/fructose transporter), member 5
203	slc39a6	s1		solute carrier family 39 (zinc transporter), member 6
204	slc7a5	s1		solute carrier family 7 (cationic amino acid transporter, y+ system), member 5
205	smad2	s1		smad, mothers against dpp homolog 2 (drosophila)
206	smarcd1	s1		swi/snf related, matrix associated, actin dependent regulator of chromatin, subfamily d, member 1
207	srgn	s1	prg1	proteoglycan 1, secretorygranule
208	sri	s1		sorcin
209	stk38	s1		serine/threonine kinase 38
210	stx3	s1		syntaxin 3
211	tagln	s1		transgelin
212	tax1bp3	s1		tax1 (human t-cell leukemia virus type i) bindingprotein 3
213	tcf4	s1		transcription factor 4
214	tff3	s1		trefoil factor 3 (intestinal)
215	thy1	s1		thy-1 cell surface antigen
216	timp2	s1		timp metallopeptidase inhibitor 2
217	tmsb4x	s1		thymosin, beta 4, x-linked
218	tnfrsf1b	s1		tumor necrosis factor receptor superfamily, member 1b
219	tp53bp1	s1		tumor protein p53 bindingprotein, 1
220	tpm2	s1		tropomyosin 2 (beta)
221	traf3	s1		tnf receptor-associated factor 3
222	traf5	s1		tnf receptor-associated factor 5
223	trip10	s1		thyroid hormone receptor interactor 10
224	tspan3	s1		tetraspanin 3
225	tuba4a	s1	tuba1	tubulin, alpha 1 (testis specific)
226	vcan	s1	cspg2	chondroitin sulfate proteoglycan 2 (versican)
227	abcb10	s2		atp-binding cassette, sub-family b (mdr/tap), member 10
228	abcd3	s2		atp-binding cassette, sub-family d (ald), member 3
229	acp1	s2		acid phosphatase 1, soluble
230	add3	s2		adducin 3 (gamma)
231	afp	s2		alpha-fetoprotein
232	ahcy	s2		s-adenosylhomocysteine hydrolase
233	arhgap35	s2	grlf1	glucocorticoid receptor dna binding factor 1
234	arid3a	s2		at rich interactive domain 3a (bright- like)
235	atf2	s2		activating transcription factor 2
236	atm	s2		ataxia telangiectasia mutated (includes complementation groups a, c and d)
237	atp2b1	s2		atpase, ca++ transporting, plasma membrane 1
238	atp2b2	s2		atpase, ca++ transporting, plasma membrane 2
239	atp5f1	s2		atp synthase, h+ transporting, mitochondrial f0 complex, subunit
240	atxn10	s2		ataxin 10
241	bcam	s2		basal cell adhesion molecule (lutheran blood group)
242	bclaf1	s2		bcl2-associated transcription factor 1
243	brd3	s2		bromodomain containing3
244	btg3	s2		btg family, member 3
245	casc3	s2		cancer susceptibility candidate 3
246	cd46	s2		cd46 molecule, complement regulatoryprotein
247	cdk6	s2		cyclin-dependent kinase 6
248	chka	s2		choline kinase alpha
249	clk2	s2		cdc-like kinase 2
250	col2a1	s2		collagen, type ii, alpha 1 (primary osteoarthritis, spondyloepiphyseal dysplasia, congenital)
251	cpd	s2		carboxypeptidase d
252	cse1l	s2		cse1 chromosome segregation 1-like (yeast)
253	csnk2a1	s2		casein kinase 2, alpha 1 polypeptide
254	csnk2a2	s2		casein kinase 2, alpha prime polypeptide
255	ctnnb1	s2		catenin (cadherin-associated protein), beta 1, 88kda
256	cul4a	s2		cullin 4a
257	cxadr	s2		coxsackie virus and adenovirus receptor
258	ddx1	s2		dead (asp-glu-ala-asp) box polypeptide 1
259	ddx18	s2		dead (asp-glu-ala-asp) box polypeptide 18
260	dek	s2		dek oncogene (dna binding)
261	eif4a2	s2		eukaryotic translation initiation factor 4a, isoform 2
262	eif4b	s2		eukaryotic translation initiation factor 4b
263	enpp1	s2		ectonucleotide pyrophosphatase/phosphodiesterase 1
264	ep300	s2		e1a bindingprotein p300
265	erbb3	s2		v-erb-b2 erythroblastic leukemia viral oncogene homolog 3 (avian)
266	fbl	s2		fibrillarin
267	fgfr3	s2		fibroblast growth factor receptor 3 (achondroplasia, thanatophoric dwarfism)
268	fgfr4	s2		fibroblast growth factor receptor 4
269	flnb	s2		filamin b, beta (actin bindingprotein 278)
270	gbf1	s2		golgi-specific brefeldin a resistance factor 1
271	gcn1l1	s2		gcn1 general control of amino-acid synthesis 1-like 1 (yeast)
272	glud1	s2		glutamate dehydrogenase 1
273	gnai1	s2		guanine nucleotide binding protein (g protein), alpha inhibiting activitypolypeptide 1
274	gpc3	s2		glypican 3
275	gtf2i	s2		general transcription factor ii, i
276	gtf3c2	s2		general transcription factor iiic, polypeptide 2, beta 110kda
277	h1f0	s2		h1 histone family, member 0
278	helz	s2		helicase with zinc finger
279	hmgcr	s2		3-hydroxy-3-methylglutaryl-coenzyme a reductase
280	hnrnpa2b1	s2	hnrpa2b1	heterogeneous nuclear ribonucleoprotein a2/b1
281	hnrnpc	s2	hnrpc	heterogeneous nuclear ribonucleoprotein c (c1/c2)
282	hnrnpu	s2	hnrpu	heterogeneous nuclear ribonucleoprotein u (scaffold attachment factor a)
283	idi1	s2		isopentenyl-diphosphate delta isomerase 1
284	igf2	s2		insulin-like growth factor 2 (somatomedin a)
285	igf2r	s2		insulin-like growth factor 2 receptor
286	ins-igf2	s2	igf2	insulin-like growth factor 2 (somatomedin a)
287	itih2	s2		inter-alpha (globulin) inhibitor h2
288	klf3	s2		kruppel-like factor 3 (basic)
289	lbr	s2		lamin b receptor
290	mapk6	s2		mitogen-activated protein kinase 6
291	mest	s2		mesoderm specific transcript homolog(mouse)
292	ncoa4	s2		nuclear receptor coactivator 4
293	net1	s2		neuroepithelial cell transforminggene 1
294	nr2c1	s2		nuclear receptor subfamily 2, group c, member 1
295	nr5a2	s2		nuclear receptor subfamily 5, group a, member 2
296	nrep	s2	c5orf13	chromosome 5 open reading frame 13
297	nt5e	s2		5'-nucleotidase, ecto (cd73)
298	nup153	s2		nucleoporin 153kda
299	peg3	s2		paternally expressed 3
300	phf3	s2		phd finger protein 3
301	phka2	s2		phosphorylase kinase, alpha 2 (liver)
302	pigc	s2		phosphatidylinositol glycan anchor biosynthesis, class c
303	plxnb1	s2		plexin b1
304	pnn	s2		pinin, desmosome associated protein
305	pofut1	s2		protein o-fucosyltransferase 1
306	pparg	s2		peroxisome proliferative activated receptor, gamma
307	ppp2r1a	s2		protein phosphatase 2 (formerly 2a), regulatory subunit a (pr 65), alpha isoform
308	prdx3	s2		peroxiredoxin 3
309	ptov1	s2		prostate tumor overexpressed gene 1
310	rbm39	s2		rna binding motif protein 39
311	rpl24	s2		ribosomal protein l24
312	rpl27	s2		ribosomal protein l27
313	rpl31	s2		ribosomal protein l31
314	rps19	s2		ribosomal protein s19
315	rps24	s2		ribosomal protein s24
316	rps25	s2		ribosomal protein s25
317	rps27	s2		ribosomal protein s27 (metallopanstimulin 1)
318	rps5	s2		ribosomal protein s5
319	rrp1b	s2	kiaa0179	kiaa0179
320	sephs1	s2		selenophosphate synthetase 1
321	slc6a2	s2		solute carrier family 6 (neurotransmitter transporter, noradrenalin), member 2
322	slc6a5	s2		solute carrier family 6 (neurotransmitter transporter, glycine),
323	smarca1	s2		swi/snf related, matrix associated, actin dependent regulator of chromatin, subfamily a, member 1
324	smarcc1	s2		swi/snf related, matrix associated, actin dependent regulator of chromatin, subfamily c, member 1
325	snrpe	s2		small nuclear ribonucleoprotein polypeptide e
326	sntb1	s2		syntrophin, beta 1 (dystrophin-associated protein a1, 59kda, basic component 1)
327	sphar	s2	rab4a	rab4a, member ras oncogene family
328	srebf2	s2		sterol regulatory element binding transcription factor 2
329	ssb	s2		sjogren syndrome antigen b (autoantigen la)
330	sumo1	s2		smt3 suppressor of mif two 3 homolog 1 (s. cerevisiae)
331	suz12	s2		suppressor of zeste 12 homolog(drosophila)
332	tarbp1	s2		tar (hiv-1) rna bindingprotein 1
333	tbce	s2		tubulin-specific chaperone e
334	tfip11	s2		tuftelin interactingprotein 11
335	tia1	s2		tia1 cytotoxic granule-associated rna bindingprotein
336	tm9sf4	s2		transmembrane 9 superfamilyprotein member 4
337	tp53bp2	s2		tumor protein p53 bindingprotein, 2
338	tpr	s2		translocated promoter region (to activated met oncogene)
339	trim26	s2		tripartite motif-containing 26
340	ttc3	s2		tetratricopeptide repeat domain 3
341	ube2k	s2	hip2	huntingtin interactingprotein 2
342	abcb4	s3		atp-binding cassette, sub-family b (mdr/tap), member 4
343	abcc6	s3		atp-binding cassette, sub-family c (cftr/mrp), member 6
344	abhd2	s3		abhydrolase domain containing2
345	abp1	s3		amiloride bindingprotein 1 (amine oxidase (copper-containing))
346	acaa2	s3		acetyl-coenzyme a acyltransferase 2 (mitochondrial 3-oxoacyl-coenzyme a thiolase)
347	acadm	s3		acyl-coenzyme a dehydrogenase, c-4 to c-12 straight chain
348	acads	s3		acyl-coenzyme a dehydrogenase, c-2 to c-3 short chain
349	acadsb	s3		acyl-coenzyme a dehydrogenase, short/branched chain
350	acadvl	s3		acyl-coenzyme a dehydrogenase, very long chain
351	aco1	s3		aconitase 1, soluble
352	acox1	s3		acyl-coenzyme a oxidase 1, palmitoy
353	acox2	s3		acyl-coenzyme a oxidase 2, branched chain
354	acsl1	s3		acyl-coa synthetase long-chain family member 1
355	acy1	s3		aminoacylase 1
356	adh4	s3		alcohol dehydrogenase 4 (class ii), pi polypeptide
357	adh6	s3		alcohol dehydrogenase 6 (class v)
358	adk	s3		adenosine kinase
359	agl	s3		amylo-1, 6-glucosidase, 4-alpha-glucanotransferase (glycogen debranching enzyme, glycogen storage disease type iii
360	agxt	s3		alanine-glyoxylate aminotransferase (oxalosis i; hyperoxaluria i; glycolicaciduria; serine-pyruvate aminotransferase)
361	akr1c1	s3		aldo-keto reductase family 1, member c1 (dihydrodiol dehydrogenase 1; 20-alpha (3-alpha)-hydroxysteroid
362	alas1	s3		aminolevulinate, delta-, synthase 1
363	aldh1a1	s3		aldehyde dehydrogenase 1 family, member a1
364	aldh1b1	s3		aldehyde dehydrogenase 1 family, member b1
365	aldh2	s3		aldehyde dehydrogenase 2 family(mitochondrial)
366	aldh3a2	s3		aldehyde dehydrogenase 3 family, member a2
367	aldh4a1	s3		aldehyde dehydrogenase 4 family, member a1
368	aldh6a1	s3		aldehyde dehydrogenase 6 family, member a1
369	aldh7a1	s3		aldehyde dehydrogenase 7 family, member a1
370	aldob	s3		aldolase b, fructose-bisphosphate
371	alpl	s3		alkaline phosphatase, liver/bone/kidney
372	amfr	s3		autocrine motility factor receptor
373	amt	s3		aminomethyltransferase
374	anxa6	s3		annexin a6
375	apcs	s3		amyloid p component, serum
376	apoa1	s3		apolipoprotein a-i
377	apoc2	s3		apolipoprotein c-ii
378	apoc4	s3		apolipoprotein c-iv methylenetetrahydrofolate dehydrogenase (nadp+ dependent) 1,
379	apoh	s3		apolipoprotein h (beta-2-glycoprotein i)
380	aqp7	s3		aquaporin 7
381	aqp7p1	s3	aqp7	aquaporin 7
382	arg1	s3		arginase, liver ubiquinol-cytochrome c reductase binding protein
383	arhgef12	s3		rho guanine nucleotide exchange factor (gef) 12
384	arsa	s3		arylsulfatase a
385	ascl1	s3		achaete-scute complex-like 1 (drosophila)
386	asgr1	s3		asialoglycoprotein receptor 1
387	asgr2	s3		asialoglycoprotein receptor 2
388	asl	s3		argininosuccinate lyase
389	ass1	s3	ass	argininosuccinate synthetase
390	atox1	s3		atx1 antioxidant protein 1 homolog(yeast)
391	atp5d	s3		atp synthase, h+ transporting, mitochondrial f1 complex, delta
392	atp5j	s3		atp synthase, h+ transporting, mitochondrial f0 complex, subunit
393	azgp1	s3		alpha-2-glycoprotein 1, zinc
394	baat	s3		bile acid coenzyme a: amino acid n-acyltransferase (glycine n-choloyltransferase)
395	bdh1	s3		3-hydroxybutyrate dehydrogenase, type 1
396	bhmt	s3		betaine-homocysteine methyltransferase
397	bloc1s1	s3		biogenesis of lysosome-related organelles complex-1, subunit 1
398	blvrb	s3		biliverdin reductase b (flavin reductase (nadph)) metallothionein 2a
399	bphl	s3		biphenyl hydrolase-like (serine hydrolase; breast epithelial mucin-associated antigen)
400	btd	s3		biotinidase
401	c1r	s3		complement component 1, r subcomponent
402	c1s	s3		complement component 1, s subcomponent
403	c4b	s3	c4a	complement component 4a (rodgers blood group)
404	c4bpa	s3		complement component 4 bindingprotein, alpha
405	c8b	s3		complement component 8, beta polypeptide
406	ca2	s3		carbonic anhydrase ii
407	cat	s3		catalase
408	cbr1	s3		carbonyl reductase 1
409	cd14	s3		cd14 molecule
410	cd302	s3		cd302 molecule
411	cd81	s3		cd81 molecule
412	cecr1	s3		cat eye syndrome chromosome region, candidate 1
413	ces1	s3		carboxylesterase 1 (monocyte/macrophage serine esterase 1)
414	cfb	s3		complement factor b
415	cfh	s3		complement factor h
416	cgref1	s3		cell growth regulator with ef-hand domain 1
417	cnga1	s3		cyclic nucleotide gated channel alpha 1
418	col18a1	s3		collagen, type xviii, alpha 1
419	cox5b	s3		cytochrome c oxidase subunit vb
420	cp	s3		ceruloplasmin (ferroxidase)
421	cpa3	s3		carboxypeptidase a3 (mast cell)
422	cpa4	s3		carboxypeptidase a4
423	cpb2	s3		carboxypeptidase b2 (plasma, carboxypeptidase u)
424	cps1	s3		carbamoyl-phosphate synthetase 1, mitochondria
425	crabp1	s3		cellular retinoic acid bindingprotein 1
426	cryaa	s3		crystallin, alpha a
427	crym	s3		crystallin, mu
428	cstb	s3		cystatin b (stefin b)
429	cth	s3		cystathionase (cystathionine gamma-lyase)
430	ctso	s3		cathepsin o
431	cxcl2	s3		chemokine (c-x-c motif) ligand 2
432	cyb5a	s3		cytochrome b5 type a (microsomal)
433	cyfip2	s3		cytoplasmic fmr1 interactingprotein 2
434	cyp21a2	s3		cytochrome p450, family 21, subfamily a, polypeptide 2
435	cyp27a1	s3		cytochrome p450, family 27, subfamily a, polypeptide 1
436	cyp2c9	s3		cytochrome p450, family 2, subfamily c, polypeptide 9
437	cyp2j2	s3		cytochrome p450, family 2, subfamily j, polypeptide 2
438	cyp3a7	s3		cytochrome p450, family 3, subfamily a, polypeptide 7
439	dao	s3		d-amino-acid oxidase
440	dcaf8	s3	wdr42a	wd repeat domain 42a
441	decr1	s3		2,4-dienoyl coa reductase 1, mitochondria
442	dnase1l3	s3		deoxyribonuclease i-like 3
443	dpagt1	s3		dolichyl-phosphate (udp-n-acetylglucosamine) n-acetylglucosaminephosphotransferase 1 (glcnac-1-p transferase)
444	echs1	s3		enoyl coenzyme a hydratase, short chain, 1, mitochondria
445	eci1	s3	dci	dodecenoyl-coenzyme a delta isomerase (3,2 trans-enoyl-coenzyme a isomerase)
446	ednrb	s3		endothelin receptor type b
447	egfr	s3		-epidermal growth factor receptor (erythroblastic leukemia viral (v-erb b) oncogene homolog, avian)
448	ehhadh	s3		enoyl-coenzyme a, hydratase/3-hydroxyacyl coenzyme a dehydrogenase
449	emp2	s3		epithelial membrane protein 2
450	epas1	s3		endothelial pas domain protein 1
451	ephx1	s3		epoxide hydrolase 1, microsomal (xenobiotic)
452	ets2	s3		v-ets erythroblastosis virus e26 oncogene homolog 2 (avian)
453	f11	s3		coagulation factor xi (plasma thromboplastin antecedent)
454	f2	s3		coagulation factor ii (thrombin)
455	f5	s3		coagulation factor v (proaccelerin, labile factor)
456	fah	s3		fumarylacetoacetate hydrolase (fumarylacetoacetase)
457	fanca	s3		fanconi anemia, complementation groupa
458	fgb	s3		fibrinogen beta chain
459	fgg	s3		fibrinogen gamma chain
460	fh	s3		fumarate hydratase
461	fkbp2	s3		fk506 bindingprotein 2, 13kda
462	flt4	s3		fms-related tyrosine kinase 4
463	fmo4	s3		flavin containing monooxygenase 4
464	foxo1	s3	foxo1a	forkhead box o1a (rhabdomyosarcoma)
465	fxr2	s3		fragile x mental retardation, autosomal homolog2
466	gch1	s3		gtp cyclohydrolase 1 (dopa-responsive dystonia)
467	gchfr	s3		gtp cyclohydrolase i feedback regulator
468	gckr	s3		glucokinase (hexokinase 4) regulator
469	ggh	s3		gamma-glutamyl hydrolase (conjugase, folylpolygammaglutamyl hydrolase)
470	ghr	s3		growth hormone receptor
471	gjb1	s3		gap junction protein, beta 1, 32kda (connexin 32, charcot-marie-tooth neuropathy, x-linked)
472	glyat	s3		glycine-n-acyltransferase
473	got2	s3		glutamic-oxaloacetic transaminase 2, mitochondrial (aspartate aminotransferase 2)
474	gpt	s3		glutamic-pyruvate transaminase (alanine aminotransferase)
475	gpx2	s3		glutathione peroxidase 2 (gastrointestinal)
476	gpx3	s3		glutathione peroxidase 3 (plasma)
477	gsta2	s3		glutathione s-transferase a2
478	gsto1	s3		glutathione s-transferase omega 1
479	gstz1	s3		glutathione transferase zeta 1 (maleylacetoacetate isomerase)
480	haao	s3		3-hydroxyanthranilate 3,4-dioxygenase
481	hadh	s3	hadhsc	l-3-hydroxyacyl-coenzyme a dehydrogenase, short chain
482	hgd	s3		homogentisate 1,2-dioxygenase (homogentisate oxidase
483	hmgcs2	s3		3-hydroxy-3-methylglutaryl-coenzyme a synthase 2 (mitochondrial
484	hmox2	s3		heme oxygenase (decycling) 2
485	hpd	s3		4-hydroxyphenylpyruvate dioxygenase
486	hrg	s3		histidine-rich glycoprotein
487	hrsp12	s3		heat-responsive protein 12
488	hsd17b10	s3	hadh2	hydroxyacyl-coenzyme a dehydrogenase, type i
489	hsd17b4	s3		hydroxysteroid (17-beta) dehydrogenase 4
490	icam3	s3		intercellular adhesion molecule 3
491	idh2	s3		isocitrate dehydrogenase 2 (nadp+), mitochondria
492	idh3a	s3		isocitrate dehydrogenase 3 (nad+) alpha
493	ifit1	s3		interferon-induced protein with tetratricopeptide repeats 1
494	igf1	s3		insulin-like growth factor 1 (somatomedin c)
495	il13ra1	s3		interleukin 13 receptor, alpha 1
496	il32	s3		interleukin 32
497	il6r	s3		interleukin 6 receptor
498	impa1	s3		inositol(myo)-1(or 4)-monophosphatase 1
499	insr	s3		insulin receptor
500	iqgap2	s3		iq motif containing gtpase activatingprotein 2
501	isg15	s3		isg15 ubiquitin-like modifier
502	itih1	s3		inter-alpha (globulin) inhibitor h1
503	itih3	s3		inter-alpha (globulin) inhibitor h3
504	itih4	s3		inter-alpha (globulin) inhibitor h4 (plasma kallikrein-sensitive glycoprotein) isovaleryl coenzyme a dehydrogenase
505	itpr2	s3		inositol 1,4,5-triphosphate receptor, type 2
506	kcnj8	s3		potassium inwardly-rectifying channel, subfamily j, member 8
507	klkb1	s3		kallikrein b, plasma (fletcher factor) 1
508	kmo	s3		kynurenine 3-monooxygenase (kynurenine 3-hydroxylase
509	kng1	s3		kininogen 1
510	lcat	s3		lecithin-cholesterol acyltransferase
511	lonp1	s3	prss15	protease, serine, 15
512	lpin1	s3		lipin 1
513	lpin2	s3		lipin 2
514	maoa	s3		monoamine oxidase a
515	maob	s3		monoamine oxidase b
516	mapre3	s3		microtubule-associated protein, rp/eb family, member 3
517	mgst2	s3		microsomal glutathione s-transferase 2
518	mme	s3		membrane metallo-endopeptidase (neutral endopeptidase, enkephalinase, calla, cd10)
519	msmo1	s3	sc4mol	sterol-c4-methyl oxidase-like
520	mthfd1	s3		methenyltetrahydrofolate cyclohydrolase, formyltetrahydrofolate synthetase
521	mthfs	s3		5,10-methenyltetrahydrofolate synthetase (5-formyltetrahydrofolate cyclo-ligase)
522	mut	s3		methylmalonyl coenzyme a mutase
523	mylk	s3		myosin, light polypeptide kinase 3'-phosphoadenosine 5'-phosphosulfate synthase 2
524	myo1e	s3		myosin ie
525	ndufv2	s3		nadh dehydrogenase (ubiquinone) flavoprotein 2, 24kda
526	nfib	s3		nuclear factor i/b
527	nfic	s3		nuclear factor i/c (ccaat-binding transcription factor)
528	nfkbia	s3		nuclear factor of kappa light polypeptide gene enhancer in b-cells inhibitor, alpha
529	nnmt	s3		nicotinamide n-methyltransferase
530	nrg1	s3		neuregulin 1
531	pah	s3		phenylalanine hydroxylase
532	pcca	s3		propionyl coenzyme a carboxylase, alpha polypeptide
533	pccb	s3		propionyl coenzyme a carboxylase, beta polypeptide
534	pck1	s3		phosphoenolpyruvate carboxykinase 1 (soluble)
535	pck2	s3		phosphoenolpyruvate carboxykinase 2 (mitochondrial)
536	pdk4	s3		pyruvate dehydrogenase kinase, isozyme 4
537	pgm1	s3		phosphoglucomutase 1
538	pgrmc1	s3		progesterone receptor membrane component 1
539	pik3r1	s3		phosphoinositide-3-kinase, regulatory subunit 1 (p85 alpha)
540	pklr	s3		pyruvate kinase, liver and rbc
541	pla2g2a	s3		phospholipase a2, group iia (platelets, synovial fluid)
542	plcg2	s3		phospholipase c, gamma 2 (phosphatidylinositol-specific)
543	plg	s3		plasminogen
544	plglb2	s3		plasminogen-like b2
545	pnpla4	s3		patatin-like phospholipase domain containing4
546	pold4	s3		polymerase (dna-directed), delta 4
547	pon3	s3		paraoxonase 3
548	ppp2r1b	s3		protein phosphatase 2 (formerly 2a), regulatory subunit a (pr 65), beta isoform
549	pros1	s3		protein s (alpha)
550	ptgr1	s3	ltb4dh	leukotriene b4 12-hydroxydehydrogenase
551	pts	s3		6-pyruvoyltetrahydropterin synthase
552	qdpr	s3		quinoid dihydropteridine reductase
553	rarres2	s3		retinoic acid receptor responder (tazarotene induced)2
554	rbp5	s3		retinol bindingprotein 5, cellular
555	rgn	s3		regucalcin (senescence marker protein-30)
556	rhob	s3		ras homologgene family, member b
557	rnase4	s3		ribonuclease, rnase a family, 4
558	sbds	s3		shwachman-bodian-diamond syndrome
559	sdc1	s3		syndecan 1
560	sdhb	s3		succinate dehydrogenase complex, subunit b, iron sulfur (ip)
561	sds	s3		serine dehydratase
562	sepp1	s3		selenoprotein p, plasma, 1
563	serpina3	s3		serpin peptidase inhibitor, clade a (alpha-1 antiproteinase, antitrypsin), member 3
564	serpina6	s3		serpin peptidase inhibitor, clade a (alpha-1 antiproteinase, antitrypsin), member 6
565	serpinc1	s3		serpin peptidase inhibitor, clade c (antithrombin), member 1
566	serping1	s3		serpin peptidase inhibitor, clade g (c1 inhibitor), member 1, (angioedema, hereditary)
567	shb	s3		src homology 2 domain containing adaptor protein b
568	shmt1	s3		serine hydroxymethyltransferase 1 (soluble)
569	slc10a1	s3		solute carrier family 10 (sodium/bile acid cotransporter family), member 1
570	slc16a2	s3		solute carrier family 16, member 2 (monocarboxylic acid transporter
571	slc23a1	s3		solute carrier family 23 (nucleobase transporters), member 1
572	slc23a2	s3		solute carrier family 23 (nucleobase transporters), member 2
573	slc2a2	s3		solute carrier family 2 (facilitated glucose transporter), member 2
574	slc35d1	s3		solute carrier family 35 (udp-glucuronic acid/udp-n-acetylgalactosamine dual transporter), member d1
575	slc6a1	s3		solute carrier family 6 (neurotransmitter transporter, gaba), member
576	slc6a12	s3		solute carrier family 6 (neurotransmitter transporter, betaine/gaba), member 12
577	slc7a2	s3		solute carrier family 7 (cationic amino acid transporter, y+ system), member 2
578	slc9a3r2	s3		solute carrier family 9 (sodium/hydrogen exchanger), member 3 regulator 2
579	slco2a1	s3		solute carrier organic anion transporter family, member 2a1
580	slpi	s3		secretory leukocyte peptidase inhibitor
581	smarca2	s3		swi/snf related, matrix associated, actin dependent regulator of chromatin, subfamily a, member 2
582	soat1	s3		sterol o-acyltransferase (acyl-coenzyme a: cholesterol acyltransferase) 1
583	sod1	s3		superoxide dismutase 1, soluble (amyotrophic lateral sclerosis 1
584	sod2	s3		superoxide dismutase 2, mitochondrial
585	sorl1	s3		sortilin-related receptor, l(dlr class) a repeats-containing
586	spam1	s3		sperm adhesion molecule 1 (ph-20 hyaluronidase, zona pellucida binding)
587	sparcl1	s3		sparc-like 1 (mast9, hevin)
588	srd5a1	s3		steroid-5-alpha-reductase, alpha polypeptide 1 (3-oxo-5 alpha-steroid delta 4-dehydrogenase alpha 1)
589	srebf1	s3		sterol regulatory element binding transcription factor 1
590	sult2a1	s3		sulfotransferase family, cytosolic, 2a, dehydroepiandrosterone (dhea)-preferring, member 1
591	tcea2	s3		transcription elongation factor a (sii), 2
592	tdo2	s3		tryptophan 2,3-dioxygenase
593	tgfbr3	s3		transforminggrowth factor, beta receptor iii (betaglycan, 300kda)
594	tinagl1	s3		tubulointerstitial nephritis antigen-like 1
595	tjp2	s3		tight junction protein 2 (zona occludens 2)
596	tmbim6	s3	tegt	testis enhanced gene transcript (bax inhibitor 1)
597	tmod1	s3		tropomodulin 1
598	tob1	s3		transducer of erbb2, 1
599	tpmt	s3		thiopurine s-methyltransferase
600	tst	s3		thiosulfate sulfurtransferase (rhodanese)
601	vsig2	s3		v-set and immunoglobulin domain containing2
602	znf160	s3		zinc finger protein 160

## Sheet: Gene-> KEGG Pathway Name
Table S1
Gene Number	Gene->Pathways
1	Riboflavin metabolism	Lysosome	Osteoclast differentiation	Rheumatoid arthritis
2	Vascular smooth muscle contraction
3
4
5
6
7
8	MAPK signaling pathway	ErbB signaling pathway	Chemokine signaling pathway	mTOR signaling pathway	Apoptosis	VEGF signaling pathway	Osteoclast differentiation	Focal adhesion	Tight junction	Toll-like receptor signaling pathway	Jak-STAT signaling pathway	T cell receptor signaling pathway	B cell receptor signaling pathway	Fc epsilon RI signaling pathway	Fc gamma R-mediated phagocytosis	Neurotrophin signaling pathway	Insulin signaling pathway	Progesterone-mediated oocyte maturation	Adipocytokine signaling pathway	Carbohydrate digestion and absorption	Chagas disease (American trypanosomiasis)	Toxoplasmosis	Hepatitis C	Pathways in cancer	Colorectal cancer	Renal cell carcinoma	Pancreatic cancer	Endometrial cancer	Glioma	Prostate cancer	Melanoma	Chronic myeloid leukemia	Acute myeloid leukemia	Small cell lung cancer	Non-small cell lung cancer
9	Glycolysis / Gluconeogenesis	Pentose phosphate pathway	Fructose and mannose metabolism	Metabolic pathways
10
11
12
13
14	Endocytosis	Huntingtons disease
15
16	Neurotrophin signaling pathway	Vasopressin-regulated water reabsorption
17	Fc gamma R-mediated phagocytosis	Regulation of actin cytoskeleton	Bacterial invasion of epithelial cells	Pathogenic Escherichia coli infection	Shigellosis
18	Fc gamma R-mediated phagocytosis	Regulation of actin cytoskeleton	Bacterial invasion of epithelial cells	Pathogenic Escherichia coli infection	Shigellosis
19	Sphingolipid metabolism	Metabolic pathways	Lysosome
20	Cardiac muscle contraction	Aldosterone-regulated sodium reabsorption	Proximal tubule bicarbonate reclamation	Salivary secretion	Gastric acid secretion	Pancreatic secretion	Carbohydrate digestion and absorption	Protein digestion and absorption	Bile secretion
21	Oxidative phosphorylation	Metabolic pathways	Lysosome	Phagosome	Vibrio cholerae infection	Epithelial cell signaling in Helicobacter pylori infection	Rheumatoid arthritis
22	Oxidative phosphorylation	Metabolic pathways	Lysosome	Phagosome	Vibrio cholerae infection	Epithelial cell signaling in Helicobacter pylori infection	Rheumatoid arthritis
23	Oxidative phosphorylation	Metabolic pathways	Phagosome	Collecting duct acid secretion	Vibrio cholerae infection	Epithelial cell signaling in Helicobacter pylori infection	Rheumatoid arthritis
24	Oxidative phosphorylation	Metabolic pathways	Phagosome	Collecting duct acid secretion	Vibrio cholerae infection	Epithelial cell signaling in Helicobacter pylori infection	Rheumatoid arthritis
25
26	Porphyrin and chlorophyll metabolism
27	Complement and coagulation cascades	Prion diseases	Chagas disease (American trypanosomiasis)	Staphylococcus aureus infection	Systemic lupus erythematosus
28	Neuroactive ligand-receptor interaction	Complement and coagulation cascades	Staphylococcus aureus infection
29
30
31	Cytokine-cytokine receptor interaction	Chemokine signaling pathway	Toll-like receptor signaling pathway	Chagas disease (American trypanosomiasis)	Rheumatoid arthritis
32	Cytokine-cytokine receptor interaction	Chemokine signaling pathway	Toll-like receptor signaling pathway	NOD-like receptor signaling pathway	Cytosolic DNA-sensing pathway	Prion diseases	Epithelial cell signaling in Helicobacter pylori infection	Chagas disease (American trypanosomiasis)	Rheumatoid arthritis
33	Cell cycle	p53 signaling pathway	Wnt signaling pathway	Focal adhesion	Jak-STAT signaling pathway
34	Cytokine-cytokine receptor interaction	Chemokine signaling pathway
35
36	Hematopoietic cell lineage
37	Hematopoietic cell lineage	T cell receptor signaling pathway	Chagas disease (American trypanosomiasis)	Primary immunodeficiency
38	ECM-receptor interaction
39	Natural killer cell mediated cytotoxicity
40
41	Antigen processing and presentation
42	Cell adhesion molecules (CAMs)	Antigen processing and presentation	Hematopoietic cell lineage	T cell receptor signaling pathway	Primary immunodeficiency
43	Cell cycle	Oocyte meiosis	Ubiquitin mediated proteolysis
44
45
46
47	Focal adhesion	ECM-receptor interaction	Protein digestion and absorption	Amoebiasis
48	Protein digestion and absorption
49	Focal adhesion	ECM-receptor interaction	Protein digestion and absorption	Amoebiasis
50	Focal adhesion	ECM-receptor interaction	Protein digestion and absorption	Amoebiasis
51	Focal adhesion	ECM-receptor interaction	Protein digestion and absorption	Amoebiasis	Pathways in cancer	Small cell lung cancer
52	Focal adhesion	ECM-receptor interaction	Protein digestion and absorption	Amoebiasis	Pathways in cancer	Small cell lung cancer
53	Focal adhesion	ECM-receptor interaction	Protein digestion and absorption	Amoebiasis
54	Focal adhesion	ECM-receptor interaction	Protein digestion and absorption
55	Focal adhesion	ECM-receptor interaction	Protein digestion and absorption
56	Phagosome
57
58
59
60
61	Lysosome
62	Lysosome	Phagosome	Antigen processing and presentation
63	Cytokine-cytokine receptor interaction	Chemokine signaling pathway	NOD-like receptor signaling pathway	Epithelial cell signaling in Helicobacter pylori infection	Amoebiasis	Rheumatoid arthritis
64	Cytokine-cytokine receptor interaction	Chemokine signaling pathway	Endocytosis	Axon guidance	Leukocyte transendothelial migration	Intestinal immune network for IgA production
65	Phagosome	Osteoclast differentiation	Leukocyte transendothelial migration	Leishmaniasis
66	Phagosome	Osteoclast differentiation	Leukocyte transendothelial migration
67	Regulation of actin cytoskeleton
68	Steroid hormone biosynthesis	Tryptophan metabolism	Metabolism of xenobiotics by cytochrome P450
69
70	Endocytosis
71	Vasopressin-regulated water reabsorption	Huntingtons disease
72
73
74	Glycerolipid metabolism	Glycerophospholipid metabolism	Metabolic pathways	Phosphatidylinositol signaling system
75	Glycerolipid metabolism	Glycerophospholipid metabolism	Metabolic pathways	Phosphatidylinositol signaling system
76	Endocytosis	Fc gamma R-mediated phagocytosis	Bacterial invasion of epithelial cells
77	Axon guidance
78	MAPK signaling pathway
79	Pyrimidine metabolism	Metabolic pathways
80	Axon guidance
81	Complement and coagulation cascades
82
83
84	Phagosome	Osteoclast differentiation	Fc gamma R-mediated phagocytosis	Leishmaniasis	Staphylococcus aureus infection	Systemic lupus erythematosus
85
86
87	MAPK signaling pathway	Focal adhesion
88	Other types of O-glycan biosynthesis	Glycosphingolipid biosynthesis - lacto and neolacto series	Metabolic pathways
89
90
91
92	Chemokine signaling pathway	Axon guidance	Tight junction	Gap junction	Leukocyte transendothelial migration	Long-term depression	Progesterone-mediated oocyte maturation	Melanogenesis	Gastric acid secretion	Chagas disease (American trypanosomiasis)	Toxoplasmosis
93	Glycosaminoglycan degradation	Metabolic pathways	Lysosome
94
95
96	Glutathione metabolism	Metabolism of xenobiotics by cytochrome P450	Drug metabolism - cytochrome P450	Pathways in cancer	Prostate cancer
97	Purine metabolism	Vascular smooth muscle contraction	Gap junction	Long-term depression	Salivary secretion
98	Malaria
99	Tight junction	Bacterial invasion of epithelial cells	Pathogenic Escherichia coli infection	Shigellosis
100	Other glycan degradation	Amino sugar and nucleotide sugar metabolism	Glycosaminoglycan degradation	Glycosphingolipid biosynthesis - globo series	Glycosphingolipid biosynthesis - ganglio series	Metabolic pathways	Lysosome
101	mTOR signaling pathway	Pathways in cancer	Renal cell carcinoma
102
103	Phagosome	Cell adhesion molecules (CAMs)	Antigen processing and presentation	Intestinal immune network for IgA production	Type I diabetes mellitus	Leishmaniasis	Toxoplasmosis	Staphylococcus aureus infection	Asthma	Autoimmune thyroid disease	Systemic lupus erythematosus	Rheumatoid arthritis	Allograft rejection	Graft-versus-host disease	Viral myocarditis
104	Phagosome	Cell adhesion molecules (CAMs)	Antigen processing and presentation	Intestinal immune network for IgA production	Type I diabetes mellitus	Leishmaniasis	Toxoplasmosis	Staphylococcus aureus infection	Asthma	Autoimmune thyroid disease	Systemic lupus erythematosus	Rheumatoid arthritis	Allograft rejection	Graft-versus-host disease	Viral myocarditis
105	Phagosome	Cell adhesion molecules (CAMs)	Antigen processing and presentation	Intestinal immune network for IgA production	Type I diabetes mellitus	Leishmaniasis	Toxoplasmosis	Staphylococcus aureus infection	Asthma	Autoimmune thyroid disease	Systemic lupus erythematosus	Rheumatoid arthritis	Allograft rejection	Graft-versus-host disease	Viral myocarditis
106	Phagosome	Cell adhesion molecules (CAMs)	Antigen processing and presentation	Intestinal immune network for IgA production	Type I diabetes mellitus	Leishmaniasis	Toxoplasmosis	Staphylococcus aureus infection	Asthma	Autoimmune thyroid disease	Systemic lupus erythematosus	Rheumatoid arthritis	Allograft rejection	Graft-versus-host disease	Viral myocarditis
107
108	TGF-beta signaling pathway
109
110	Antigen processing and presentation
111
112	Primary immunodeficiency
113	Toll-like receptor signaling pathway	RIG-I-like receptor signaling pathway	Cytosolic DNA-sensing pathway	Hepatitis C
114	Cytokine-cytokine receptor interaction	Jak-STAT signaling pathway	Intestinal immune network for IgA production
115	Cytokine-cytokine receptor interaction	Endocytosis	Jak-STAT signaling pathway
116	Cytokine-cytokine receptor interaction	Endocytosis	Jak-STAT signaling pathway	Primary immunodeficiency
117	Cytokine-cytokine receptor interaction	Jak-STAT signaling pathway	Hematopoietic cell lineage	Primary immunodeficiency
118	Adherens junction	Regulation of actin cytoskeleton
119	Hepatitis C
120	Phagosome	Cell adhesion molecules (CAMs)	Natural killer cell mediated cytotoxicity	Leukocyte transendothelial migration	Regulation of actin cytoskeleton	Leishmaniasis	Malaria	Amoebiasis	Staphylococcus aureus infection	Rheumatoid arthritis	Viral myocarditis
121	Calcium signaling pathway	Phosphatidylinositol signaling system	Oocyte meiosis	Vascular smooth muscle contraction	Gap junction	Long-term potentiation	Long-term depression	Taste transduction	GnRH signaling pathway	Salivary secretion	Gastric acid secretion	Pancreatic secretion	Alzheimers disease
122
123
124
125	Focal adhesion	ECM-receptor interaction	Toxoplasmosis	Amoebiasis	Pathways in cancer	Small cell lung cancer
126	Lysosome
127
128	Glycolysis / Gluconeogenesis	Cysteine and methionine metabolism	Pyruvate metabolism	Propanoate metabolism	Metabolic pathways
129
130
131
132	Lysosome	Antigen processing and presentation
133
134
135
136
137
138
139
140
141
142	Chemokine signaling pathway	B cell receptor signaling pathway	Fc epsilon RI signaling pathway	Fc gamma R-mediated phagocytosis	Long-term depression	Epithelial cell signaling in Helicobacter pylori infection
143	Lysosome	Phagosome
144
145	Pyruvate metabolism	Metabolic pathways	PPAR signaling pathway
146
147
148	RNA degradation
149	Leukocyte transendothelial migration	Regulation of actin cytoskeleton
150	One carbon pool by folate	Metabolic pathways
151
152
153	Chemokine signaling pathway	Phagosome	Osteoclast differentiation	Fc gamma R-mediated phagocytosis	Leukocyte transendothelial migration	Leishmaniasis
154	Lysosome
155
156
157	MAPK signaling pathway	ErbB signaling pathway	Chemokine signaling pathway	Axon guidance	Focal adhesion	Natural killer cell mediated cytotoxicity	T cell receptor signaling pathway	Fc gamma R-mediated phagocytosis	Regulation of actin cytoskeleton	Epithelial cell signaling in Helicobacter pylori infection	Renal cell carcinoma
158
159	Purine metabolism	Selenoamino acid metabolism	Sulfur metabolism	Metabolic pathways
160
161	Regulation of actin cytoskeleton	Shigellosis
162	Glycolysis / Gluconeogenesis	Metabolic pathways
163	Acute myeloid leukemia
164
165	Cell cycle	Oocyte meiosis	Progesterone-mediated oocyte maturation
166
167	Complement and coagulation cascades
168
169
170	Neuroactive ligand-receptor interaction
171	Purine metabolism	Pyrimidine metabolism	Metabolic pathways	DNA replication	Base excision repair	Nucleotide excision repair	Mismatch repair	Homologous recombination
172
173
174	Oocyte meiosis	Vascular smooth muscle contraction	Focal adhesion	Long-term potentiation	Regulation of actin cytoskeleton	Insulin signaling pathway
175
176
177
178	RNA transport
179
180	Proteasome
181	Cell adhesion molecules (CAMs)	T cell receptor signaling pathway	Fc gamma R-mediated phagocytosis	Primary immunodeficiency
182	Starch and sucrose metabolism	Insulin signaling pathway
183
184	Endocytosis
185	Pathways in cancer	Pancreatic cancer
186	Pathways in cancer	Colorectal cancer	Pancreatic cancer
187
188	Chemokine signaling pathway	Endocytosis	Vascular smooth muscle contraction	Wnt signaling pathway	TGF-beta signaling pathway	Axon guidance	Focal adhesion	Adherens junction	Tight junction	T cell receptor signaling pathway	Leukocyte transendothelial migration	Neurotrophin signaling pathway	Regulation of actin cytoskeleton	Pancreatic secretion	Bacterial invasion of epithelial cells	Pathogenic Escherichia coli infection	Pathways in cancer	Colorectal cancer
189
190
191
192
193	DNA replication	Nucleotide excision repair	Mismatch repair	Homologous recombination
194
195
196
197
198
199
200	Protein digestion and absorption
201	Adipocytokine signaling pathway	Bile secretion	Pathways in cancer	Renal cell carcinoma
202	Carbohydrate digestion and absorption
203
204
205	Cell cycle	Endocytosis	Wnt signaling pathway	TGF-beta signaling pathway	Adherens junction	Chagas disease (American trypanosomiasis)	Pathways in cancer	Colorectal cancer	Pancreatic cancer
206
207
208
209
210	SNARE interactions in vesicular transport
211
212
213
214
215	Leukocyte transendothelial migration
216
217	Regulation of actin cytoskeleton
218	Cytokine-cytokine receptor interaction	Adipocytokine signaling pathway	Amyotrophic lateral sclerosis (ALS)
219
220	Cardiac muscle contraction	Hypertrophic cardiomyopathy (HCM)	Dilated cardiomyopathy (DCM)
221	Toll-like receptor signaling pathway	RIG-I-like receptor signaling pathway	Hepatitis C	Pathways in cancer	Small cell lung cancer
222	Pathways in cancer	Small cell lung cancer
223	Insulin signaling pathway
224
225	Phagosome	Gap junction	Pathogenic Escherichia coli infection
226	Cell adhesion molecules (CAMs)
227	ABC transporters
228	ABC transporters	Peroxisome
229	Riboflavin metabolism	Adherens junction
230
231
232	Cysteine and methionine metabolism	Metabolic pathways
233	Focal adhesion	Leukocyte transendothelial migration	Regulation of actin cytoskeleton
234
235	MAPK signaling pathway
236	Cell cycle	p53 signaling pathway	Apoptosis
237	Calcium signaling pathway	Salivary secretion	Pancreatic secretion
238	Calcium signaling pathway	Salivary secretion	Pancreatic secretion
239	Oxidative phosphorylation	Metabolic pathways	Alzheimers disease	Parkinsons disease	Huntingtons disease
240
241	Valine, leucine and isoleucine degradation	Valine, leucine and isoleucine biosynthesis	Pantothenate and CoA biosynthesis	Metabolic pathways
242
243
244	RNA degradation
245	RNA transport	mRNA surveillance pathway
246	Complement and coagulation cascades
247	Cell cycle	p53 signaling pathway	Pathways in cancer	Pancreatic cancer	Glioma	Melanoma	Chronic myeloid leukemia	Small cell lung cancer	Non-small cell lung cancer
248	Glycerophospholipid metabolism	Metabolic pathways
249
250	Focal adhesion	ECM-receptor interaction	Protein digestion and absorption	Amoebiasis
251
252
253	Ribosome biogenesis in eukaryotes	Wnt signaling pathway	Adherens junction	Tight junction
254	Ribosome biogenesis in eukaryotes	Wnt signaling pathway	Adherens junction	Tight junction
255	Wnt signaling pathway	Focal adhesion	Adherens junction	Tight junction	Leukocyte transendothelial migration	Melanogenesis	Bacterial invasion of epithelial cells	Pathogenic Escherichia coli infection	Pathways in cancer	Colorectal cancer	Endometrial cancer	Prostate cancer	Thyroid cancer	Basal cell carcinoma	Arrhythmogenic right ventricular cardiomyopathy (ARVC)
256	Nucleotide excision repair	Ubiquitin mediated proteolysis
257	Viral myocarditis
258
259
260
261	RNA transport
262	RNA transport	mTOR signaling pathway
263	Purine metabolism	Starch and sucrose metabolism	Riboflavin metabolism	Nicotinate and nicotinamide metabolism	Pantothenate and CoA biosynthesis	Metabolic pathways
264	Cell cycle	Wnt signaling pathway	Notch signaling pathway	TGF-beta signaling pathway	Adherens junction	Jak-STAT signaling pathway	Long-term potentiation	Melanogenesis	Huntingtons disease	Pathways in cancer	Renal cell carcinoma	Prostate cancer
265	ErbB signaling pathway	Calcium signaling pathway	Endocytosis
266	Ribosome biogenesis in eukaryotes
267	MAPK signaling pathway	Endocytosis	Regulation of actin cytoskeleton	Pathways in cancer	Bladder cancer
268	MAPK signaling pathway	Endocytosis	Regulation of actin cytoskeleton
269	MAPK signaling pathway	Focal adhesion
270
271
272	Alanine, aspartate and glutamate metabolism	Arginine and proline metabolism	D-Glutamine and D-glutamate metabolism	Nitrogen metabolism	Metabolic pathways	Proximal tubule bicarbonate reclamation
273	Chemokine signaling pathway	Axon guidance	Tight junction	Gap junction	Leukocyte transendothelial migration	Long-term depression	Progesterone-mediated oocyte maturation	Melanogenesis	Gastric acid secretion	Chagas disease (American trypanosomiasis)	Toxoplasmosis
274
275	Basal transcription factors
276
277
278
279	Terpenoid backbone biosynthesis	Metabolic pathways	Bile secretion
280
281	Spliceosome
282	Spliceosome
283	Terpenoid backbone biosynthesis	Metabolic pathways
284
285	Lysosome
286
287
288
289
290	MAPK signaling pathway
291
292	Pathways in cancer	Thyroid cancer
293
294
295	Maturity onset diabetes of the young
296
297	Purine metabolism	Pyrimidine metabolism	Nicotinate and nicotinamide metabolism	Metabolic pathways
298	RNA transport
299
300
301	Calcium signaling pathway	Insulin signaling pathway
302	Glycosylphosphatidylinositol(GPI)-anchor biosynthesis	Metabolic pathways
303	Axon guidance
304	RNA transport	mRNA surveillance pathway
305	Other types of O-glycan biosynthesis
306	PPAR signaling pathway	Osteoclast differentiation	Huntingtons disease	Pathways in cancer	Thyroid cancer
307	mRNA surveillance pathway	Oocyte meiosis	Wnt signaling pathway	TGF-beta signaling pathway	Tight junction	Long-term depression	Chagas disease (American trypanosomiasis)	Hepatitis C
308
309
310
311	Ribosome
312	Ribosome
313	Ribosome
314	Ribosome
315	Ribosome
316	Ribosome
317	Ribosome
318	Ribosome
319
320	Selenoamino acid metabolism	Metabolic pathways
321
322
323
324
325	Spliceosome
326
327
328
329	Systemic lupus erythematosus
330	RNA transport
331
332
333
334
335
336
337
338	RNA transport	Pathways in cancer	Thyroid cancer
339
340
341	Ubiquitin mediated proteolysis
342	ABC transporters	Bile secretion
343	ABC transporters
344
345
346	Fatty acid elongation in mitochondria	Fatty acid metabolism	Valine, leucine and isoleucine degradation	Metabolic pathways
347	Fatty acid metabolism	Valine, leucine and isoleucine degradation	beta-Alanine metabolism	Propanoate metabolism	Metabolic pathways	PPAR signaling pathway
348	Fatty acid metabolism	Valine, leucine and isoleucine degradation	Butanoate metabolism	Metabolic pathways
349	Fatty acid metabolism	Valine, leucine and isoleucine degradation	Metabolic pathways
350	Fatty acid metabolism	Metabolic pathways
351	Citrate cycle (TCA cycle)	Glyoxylate and dicarboxylate metabolism	Metabolic pathways
352	Fatty acid metabolism	alpha-Linolenic acid metabolism	Biosynthesis of unsaturated fatty acids	Metabolic pathways	PPAR signaling pathway	Peroxisome
353	Primary bile acid biosynthesis	Metabolic pathways	PPAR signaling pathway	Peroxisome
354	Fatty acid metabolism	Metabolic pathways	PPAR signaling pathway	Peroxisome	Adipocytokine signaling pathway
355	Arginine and proline metabolism	Metabolic pathways
356	Glycolysis / Gluconeogenesis	Fatty acid metabolism	Tyrosine metabolism	Retinol metabolism	Metabolism of xenobiotics by cytochrome P450	Drug metabolism - cytochrome P450	Metabolic pathways
357	Glycolysis / Gluconeogenesis	Fatty acid metabolism	Tyrosine metabolism	Retinol metabolism	Metabolism of xenobiotics by cytochrome P450	Drug metabolism - cytochrome P450	Metabolic pathways
358	Purine metabolism	Metabolic pathways
359	Starch and sucrose metabolism	Metabolic pathways
360	Alanine, aspartate and glutamate metabolism	Glycine, serine and threonine metabolism	Metabolic pathways	Peroxisome
361	Steroid hormone biosynthesis	Metabolism of xenobiotics by cytochrome P450
362	Glycine, serine and threonine metabolism	Porphyrin and chlorophyll metabolism	Metabolic pathways
363	Retinol metabolism	Metabolic pathways
364	Glycolysis / Gluconeogenesis	Pentose and glucuronate interconversions	Ascorbate and aldarate metabolism	Fatty acid metabolism	Valine, leucine and isoleucine degradation	Lysine degradation	Arginine and proline metabolism	Histidine metabolism	Tryptophan metabolism	beta-Alanine metabolism	Glycerolipid metabolism	Pyruvate metabolism	Propanoate metabolism	Metabolic pathways
365	Glycolysis / Gluconeogenesis	Pentose and glucuronate interconversions	Ascorbate and aldarate metabolism	Fatty acid metabolism	Valine, leucine and isoleucine degradation	Lysine degradation	Arginine and proline metabolism	Histidine metabolism	Tryptophan metabolism	beta-Alanine metabolism	Glycerolipid metabolism	Pyruvate metabolism	Propanoate metabolism	Metabolic pathways
366	Glycolysis / Gluconeogenesis	Pentose and glucuronate interconversions	Ascorbate and aldarate metabolism	Fatty acid metabolism	Valine, leucine and isoleucine degradation	Lysine degradation	Arginine and proline metabolism	Histidine metabolism	Tryptophan metabolism	beta-Alanine metabolism	Glycerolipid metabolism	Pyruvate metabolism	Propanoate metabolism	Metabolic pathways
367	Alanine, aspartate and glutamate metabolism	Arginine and proline metabolism	Metabolic pathways
368	Valine, leucine and isoleucine degradation	Inositol phosphate metabolism	Propanoate metabolism	Metabolic pathways
369	Glycolysis / Gluconeogenesis	Ascorbate and aldarate metabolism	Fatty acid metabolism	Glycine, serine and threonine metabolism	Valine, leucine and isoleucine degradation	Lysine biosynthesis	Lysine degradation	Arginine and proline metabolism	Histidine metabolism	Tryptophan metabolism	beta-Alanine metabolism	Glycerolipid metabolism	Pyruvate metabolism	Propanoate metabolism	Metabolic pathways
370	Glycolysis / Gluconeogenesis	Pentose phosphate pathway	Fructose and mannose metabolism	Metabolic pathways
371	Folate biosynthesis	Metabolic pathways
372	Protein processing in endoplasmic reticulum
373	Glycine, serine and threonine metabolism	One carbon pool by folate	Nitrogen metabolism	Metabolic pathways
374
375
376	PPAR signaling pathway	Fat digestion and absorption	Vitamin digestion and absorption	African trypanosomiasis
377
378
379
380	PPAR signaling pathway
381	PPAR signaling pathway
382
383	Vascular smooth muscle contraction	Axon guidance	Regulation of actin cytoskeleton
384	Sphingolipid metabolism	Lysosome
385
386
387
388	Alanine, aspartate and glutamate metabolism	Arginine and proline metabolism	Metabolic pathways
389	Alanine, aspartate and glutamate metabolism	Arginine and proline metabolism	Metabolic pathways
390
391	Oxidative phosphorylation	Metabolic pathways	Alzheimers disease	Parkinsons disease	Huntingtons disease
392	Oxidative phosphorylation	Metabolic pathways	Alzheimers disease	Parkinsons disease	Huntingtons disease
393
394	Primary bile acid biosynthesis	Taurine and hypotaurine metabolism	Biosynthesis of unsaturated fatty acids	Metabolic pathways	Peroxisome	Bile secretion
395	Synthesis and degradation of ketone bodies	Butanoate metabolism	Metabolic pathways
396	Glycine, serine and threonine metabolism	Cysteine and methionine metabolism	Metabolic pathways
397
398	Riboflavin metabolism	Porphyrin and chlorophyll metabolism
399
400
401	Phagosome	Complement and coagulation cascades	Staphylococcus aureus infection	Systemic lupus erythematosus
402	Complement and coagulation cascades	Staphylococcus aureus infection	Systemic lupus erythematosus
403	Complement and coagulation cascades	Staphylococcus aureus infection	Systemic lupus erythematosus
404	Complement and coagulation cascades
405	Complement and coagulation cascades	Prion diseases	Amoebiasis	Systemic lupus erythematosus
406	Nitrogen metabolism	Proximal tubule bicarbonate reclamation	Collecting duct acid secretion	Gastric acid secretion	Pancreatic secretion	Bile secretion
407	Tryptophan metabolism	Metabolic pathways	Peroxisome	Amyotrophic lateral sclerosis (ALS)
408	Arachidonic acid metabolism	Metabolic pathways
409	MAPK signaling pathway	Phagosome	Toll-like receptor signaling pathway	Hematopoietic cell lineage	Regulation of actin cytoskeleton	Pathogenic Escherichia coli infection	Amoebiasis
410
411	B cell receptor signaling pathway	Malaria	Hepatitis C
412
413	Drug metabolism - other enzymes	Metabolic pathways
414	Complement and coagulation cascades	Staphylococcus aureus infection
415	Complement and coagulation cascades	Staphylococcus aureus infection
416
417	Phototransduction
418	Protein digestion and absorption
419	Oxidative phosphorylation	Metabolic pathways	Cardiac muscle contraction	Alzheimers disease	Parkinsons disease	Huntingtons disease
420	Porphyrin and chlorophyll metabolism
421	Renin-angiotensin system	Pancreatic secretion	Protein digestion and absorption
422
423	Complement and coagulation cascades	Pancreatic secretion	Protein digestion and absorption
424	Alanine, aspartate and glutamate metabolism	Arginine and proline metabolism	Nitrogen metabolism	Metabolic pathways
425
426	Protein processing in endoplasmic reticulum
427
428
429	Glycine, serine and threonine metabolism	Cysteine and methionine metabolism	Selenoamino acid metabolism	Nitrogen metabolism	Metabolic pathways
430	Lysosome
431	Cytokine-cytokine receptor interaction	Chemokine signaling pathway	NOD-like receptor signaling pathway
432
433	Regulation of actin cytoskeleton
434	Steroid hormone biosynthesis	Metabolic pathways
435	Primary bile acid biosynthesis	Metabolic pathways	PPAR signaling pathway
436	Arachidonic acid metabolism	Linoleic acid metabolism	Retinol metabolism	Metabolism of xenobiotics by cytochrome P450	Drug metabolism - cytochrome P450	Metabolic pathways
437	Arachidonic acid metabolism	Linoleic acid metabolism	Metabolic pathways
438	Steroid hormone biosynthesis	Linoleic acid metabolism	Retinol metabolism	Metabolism of xenobiotics by cytochrome P450	Drug metabolism - cytochrome P450	Drug metabolism - other enzymes	Metabolic pathways
439	Glycine, serine and threonine metabolism	Arginine and proline metabolism	D-Arginine and D-ornithine metabolism	Metabolic pathways	Peroxisome
440
441
442
443	N-Glycan biosynthesis	Metabolic pathways
444	Fatty acid elongation in mitochondria	Fatty acid metabolism	Valine, leucine and isoleucine degradation	Lysine degradation	Tryptophan metabolism	beta-Alanine metabolism	Propanoate metabolism	Butanoate metabolism	Metabolic pathways
445	Fatty acid metabolism
446	Calcium signaling pathway	Neuroactive ligand-receptor interaction	Melanogenesis
447	MAPK signaling pathway	ErbB signaling pathway	Calcium signaling pathway	Cytokine-cytokine receptor interaction	Endocytosis	Dorso-ventral axis formation	Focal adhesion	Adherens junction	Gap junction	Regulation of actin cytoskeleton	GnRH signaling pathway	Epithelial cell signaling in Helicobacter pylori infection	Hepatitis C	Pathways in cancer	Pancreatic cancer	Endometrial cancer	Glioma	Prostate cancer	Melanoma	Bladder cancer	Non-small cell lung cancer
448	Fatty acid metabolism	Valine, leucine and isoleucine degradation	Lysine degradation	Tryptophan metabolism	beta-Alanine metabolism	Propanoate metabolism	Butanoate metabolism	Metabolic pathways	PPAR signaling pathway	Peroxisome
449
450	Pathways in cancer	Renal cell carcinoma
451	Metabolism of xenobiotics by cytochrome P450	Bile secretion
452	Dorso-ventral axis formation
453	Complement and coagulation cascades
454	Neuroactive ligand-receptor interaction	Complement and coagulation cascades	Regulation of actin cytoskeleton
455	Complement and coagulation cascades
456	Tyrosine metabolism	Metabolic pathways
457
458	Complement and coagulation cascades
459	Complement and coagulation cascades	Staphylococcus aureus infection
460	Endocytosis	Bile secretion	Toxoplasmosis	Hepatitis C
461
462	Cytokine-cytokine receptor interaction	Focal adhesion
463	Drug metabolism - cytochrome P450
464	Insulin signaling pathway	Pathways in cancer	Prostate cancer
465
466	Folate biosynthesis	Metabolic pathways
467
468
469	Folate biosynthesis
470	Cytokine-cytokine receptor interaction	Neuroactive ligand-receptor interaction	Jak-STAT signaling pathway
471
472
473	Alanine, aspartate and glutamate metabolism	Cysteine and methionine metabolism	Arginine and proline metabolism	Tyrosine metabolism	Phenylalanine metabolism	Phenylalanine, tyrosine and tryptophan biosynthesis	Metabolic pathways	Fat digestion and absorption
474	Alanine, aspartate and glutamate metabolism	Metabolic pathways
475	Glutathione metabolism	Arachidonic acid metabolism
476	Glutathione metabolism	Arachidonic acid metabolism
477	Glutathione metabolism	Metabolism of xenobiotics by cytochrome P450	Drug metabolism - cytochrome P450
478	Glutathione metabolism	Metabolism of xenobiotics by cytochrome P450	Drug metabolism - cytochrome P450
479	Tyrosine metabolism	Glutathione metabolism	Metabolism of xenobiotics by cytochrome P450	Drug metabolism - cytochrome P450	Metabolic pathways
480	Tryptophan metabolism	Metabolic pathways
481	Fatty acid elongation in mitochondria	Fatty acid metabolism	Valine, leucine and isoleucine degradation	Lysine degradation	Tryptophan metabolism	Butanoate metabolism	Metabolic pathways
482	Tyrosine metabolism	Metabolic pathways
483	Synthesis and degradation of ketone bodies	Valine, leucine and isoleucine degradation	Butanoate metabolism	Terpenoid backbone biosynthesis	Metabolic pathways	PPAR signaling pathway
484	Porphyrin and chlorophyll metabolism
485	Ubiquinone and other terpenoid-quinone biosynthesis	Tyrosine metabolism	Phenylalanine metabolism	Metabolic pathways
486
487
488	Valine, leucine and isoleucine degradation	Metabolic pathways	Alzheimers disease
489	Primary bile acid biosynthesis	Metabolic pathways	Peroxisome
490	Cell adhesion molecules (CAMs)
491	Citrate cycle (TCA cycle)	Glutathione metabolism	Metabolic pathways	Peroxisome
492	Citrate cycle (TCA cycle)	Metabolic pathways
493	Hepatitis C
494	Oocyte meiosis	p53 signaling pathway	mTOR signaling pathway	Focal adhesion	Long-term depression	Progesterone-mediated oocyte maturation	Aldosterone-regulated sodium reabsorption	Pathways in cancer	Glioma	Prostate cancer	Melanoma	Hypertrophic cardiomyopathy (HCM)	Dilated cardiomyopathy (DCM)
495	Cytokine-cytokine receptor interaction	Jak-STAT signaling pathway
496
497	Cytokine-cytokine receptor interaction	Jak-STAT signaling pathway	Hematopoietic cell lineage
498	Inositol phosphate metabolism	Metabolic pathways	Phosphatidylinositol signaling system
499	Adherens junction	Insulin signaling pathway	Type II diabetes mellitus	Aldosterone-regulated sodium reabsorption
500	Regulation of actin cytoskeleton
501	RIG-I-like receptor signaling pathway
502
503
504
505	Calcium signaling pathway	Phosphatidylinositol signaling system	Oocyte meiosis	Vascular smooth muscle contraction	Gap junction	Long-term potentiation	Long-term depression	GnRH signaling pathway	Salivary secretion	Gastric acid secretion	Pancreatic secretion	Alzheimers disease
506
507	Complement and coagulation cascades
508	Tryptophan metabolism	Metabolic pathways
509	Complement and coagulation cascades
510	Glycerophospholipid metabolism
511
512
513
514	Glycine, serine and threonine metabolism	Arginine and proline metabolism	Histidine metabolism	Tyrosine metabolism	Phenylalanine metabolism	Tryptophan metabolism	Drug metabolism - cytochrome P450	Metabolic pathways
515	Glycine, serine and threonine metabolism	Arginine and proline metabolism	Histidine metabolism	Tyrosine metabolism	Phenylalanine metabolism	Tryptophan metabolism	Drug metabolism - cytochrome P450	Metabolic pathways
516
517	Glutathione metabolism	Metabolism of xenobiotics by cytochrome P450	Drug metabolism - cytochrome P450
518	Renin-angiotensin system	Hematopoietic cell lineage	Protein digestion and absorption	Alzheimers disease
519	Steroid biosynthesis	Metabolic pathways
520	One carbon pool by folate	Metabolic pathways
521	One carbon pool by folate	Metabolic pathways
522	Valine, leucine and isoleucine degradation	Glyoxylate and dicarboxylate metabolism	Propanoate metabolism	Metabolic pathways
523	Calcium signaling pathway	Vascular smooth muscle contraction	Focal adhesion	Regulation of actin cytoskeleton	Gastric acid secretion
524
525	Oxidative phosphorylation	Metabolic pathways	Alzheimers disease	Parkinsons disease	Huntingtons disease
526
527
528	Chemokine signaling pathway	Apoptosis	Osteoclast differentiation	Toll-like receptor signaling pathway	NOD-like receptor signaling pathway	RIG-I-like receptor signaling pathway	Cytosolic DNA-sensing pathway	T cell receptor signaling pathway	B cell receptor signaling pathway	Neurotrophin signaling pathway	Adipocytokine signaling pathway	Epithelial cell signaling in Helicobacter pylori infection	Shigellosis	Leishmaniasis	Chagas disease (American trypanosomiasis)	Toxoplasmosis	Hepatitis C	Pathways in cancer	Prostate cancer	Chronic myeloid leukemia	Small cell lung cancer
529	Nicotinate and nicotinamide metabolism	Metabolic pathways
530	ErbB signaling pathway
531	Phenylalanine metabolism	Phenylalanine, tyrosine and tryptophan biosynthesis	Metabolic pathways
532	Valine, leucine and isoleucine degradation	Glyoxylate and dicarboxylate metabolism	Propanoate metabolism	Metabolic pathways
533	Valine, leucine and isoleucine degradation	Glyoxylate and dicarboxylate metabolism	Propanoate metabolism	Metabolic pathways
534	Glycolysis / Gluconeogenesis	Citrate cycle (TCA cycle)	Pyruvate metabolism	Metabolic pathways	PPAR signaling pathway	Insulin signaling pathway	Adipocytokine signaling pathway	Proximal tubule bicarbonate reclamation
535	Glycolysis / Gluconeogenesis	Citrate cycle (TCA cycle)	Pyruvate metabolism	Metabolic pathways	PPAR signaling pathway	Insulin signaling pathway	Adipocytokine signaling pathway	Proximal tubule bicarbonate reclamation
536
537	Glycolysis / Gluconeogenesis	Pentose phosphate pathway	Galactose metabolism	Purine metabolism	Starch and sucrose metabolism	Amino sugar and nucleotide sugar metabolism	Metabolic pathways
538
539	ErbB signaling pathway	Chemokine signaling pathway	Phosphatidylinositol signaling system	mTOR signaling pathway	Apoptosis	VEGF signaling pathway	Osteoclast differentiation	Focal adhesion	Toll-like receptor signaling pathway	Jak-STAT signaling pathway	Natural killer cell mediated cytotoxicity	T cell receptor signaling pathway	B cell receptor signaling pathway	Fc epsilon RI signaling pathway	Fc gamma R-mediated phagocytosis	Leukocyte transendothelial migration	Neurotrophin signaling pathway	Regulation of actin cytoskeleton	Insulin signaling pathway	Progesterone-mediated oocyte maturation	Type II diabetes mellitus	Aldosterone-regulated sodium reabsorption	Carbohydrate digestion and absorption	Bacterial invasion of epithelial cells	Chagas disease (American trypanosomiasis)	Toxoplasmosis	Amoebiasis	Hepatitis C	Pathways in cancer	Colorectal cancer	Renal cell carcinoma	Pancreatic cancer	Endometrial cancer	Glioma	Prostate cancer	Melanoma	Chronic myeloid leukemia	Acute myeloid leukemia	Small cell lung cancer	Non-small cell lung cancer
540	Glycolysis / Gluconeogenesis	Purine metabolism	Pyruvate metabolism	Metabolic pathways	Insulin signaling pathway	Type II diabetes mellitus	Maturity onset diabetes of the young
541	Glycerophospholipid metabolism	Ether lipid metabolism	Arachidonic acid metabolism	Linoleic acid metabolism	alpha-Linolenic acid metabolism	Metabolic pathways	MAPK signaling pathway	Vascular smooth muscle contraction	VEGF signaling pathway	Fc epsilon RI signaling pathway	Long-term depression	GnRH signaling pathway	Pancreatic secretion	Fat digestion and absorption	Toxoplasmosis
542	Inositol phosphate metabolism	Metabolic pathways	ErbB signaling pathway	Calcium signaling pathway	Phosphatidylinositol signaling system	VEGF signaling pathway	Osteoclast differentiation	Natural killer cell mediated cytotoxicity	B cell receptor signaling pathway	Fc epsilon RI signaling pathway	Fc gamma R-mediated phagocytosis	Leukocyte transendothelial migration	Neurotrophin signaling pathway	Vibrio cholerae infection	Epithelial cell signaling in Helicobacter pylori infection	Pathways in cancer	Glioma	Non-small cell lung cancer
543	Neuroactive ligand-receptor interaction	Complement and coagulation cascades	Staphylococcus aureus infection
544
545	Retinol metabolism
546	Purine metabolism	Pyrimidine metabolism	Metabolic pathways	DNA replication	Base excision repair	Nucleotide excision repair	Mismatch repair	Homologous recombination
547	Metabolic pathways
548	mRNA surveillance pathway	Oocyte meiosis	Wnt signaling pathway	TGF-beta signaling pathway	Tight junction	Long-term depression	Chagas disease (American trypanosomiasis)	Hepatitis C
549	Complement and coagulation cascades
550
551	Folate biosynthesis	Metabolic pathways
552	Folate biosynthesis	Metabolic pathways
553
554
555
556
557
558	Ribosome biogenesis in eukaryotes
559	ECM-receptor interaction	Cell adhesion molecules (CAMs)	Malaria
560	Citrate cycle (TCA cycle)	Oxidative phosphorylation	Metabolic pathways	Alzheimers disease	Parkinsons disease	Huntingtons disease
561	Glycine, serine and threonine metabolism	Cysteine and methionine metabolism	Metabolic pathways
562
563
564
565	Complement and coagulation cascades
566	Complement and coagulation cascades
567
568	Glycine, serine and threonine metabolism	Cyanoamino acid metabolism	One carbon pool by folate	Metabolic pathways
569	Bile secretion
570
571	Vitamin digestion and absorption
572
573	Type II diabetes mellitus	Maturity onset diabetes of the young	Carbohydrate digestion and absorption
574
575
576
577
578	Aldosterone-regulated sodium reabsorption
579
580
581
582	Steroid biosynthesis
583	Peroxisome	Amyotrophic lateral sclerosis (ALS)	Huntingtons disease	Prion diseases
584	Peroxisome	Huntingtons disease
585
586	Glycosaminoglycan degradation	Metabolic pathways
587
588	Steroid hormone biosynthesis
589	Insulin signaling pathway
590	Bile secretion
591
592	Tryptophan metabolism	Metabolic pathways
593
594
595	Tight junction	Vibrio cholerae infection
596
597
598	RNA degradation
599	Drug metabolism - other enzymes
600	Cysteine and methionine metabolism	Metabolic pathways	Sulfur relay system
601
602

## Sheet: KEGG pathways data
Table S1
Category	Sub-Category	KEGG Pathway Number	Pathway Name
Metabolic pathways	Metabolic pathways	1100	Metabolic pathways
Metabolism	Carbohydrate Metabolism	10	Glycolysis / Gluconeogenesis
Metabolism	Carbohydrate Metabolism	20	Citrate cycle (TCA cycle)
Metabolism	Carbohydrate Metabolism	30	Pentose phosphate pathway
Metabolism	Carbohydrate Metabolism	40	Pentose and glucuronate interconversions
Metabolism	Carbohydrate Metabolism	51	Fructose and mannose metabolism
Metabolism	Carbohydrate Metabolism	52	Galactose metabolism
Metabolism	Carbohydrate Metabolism	53	Ascorbate and aldarate metabolism
Metabolism	Carbohydrate Metabolism	500	Starch and sucrose metabolism
Metabolism	Carbohydrate Metabolism	520	Amino sugar and nucleotide sugar metabolism
Metabolism	Carbohydrate Metabolism	620	Pyruvate metabolism
Metabolism	Carbohydrate Metabolism	630	Glyoxylate and dicarboxylate metabolism
Metabolism	Carbohydrate Metabolism	640	Propanoate metabolism
Metabolism	Carbohydrate Metabolism	650	Butanoate metabolism
Metabolism	Carbohydrate Metabolism	660	C5-Branched dibasic acid metabolism
Metabolism	Carbohydrate Metabolism	562	Inositol phosphate metabolism
Metabolism	Energy Metabolism	190	Oxidative phosphorylation
Metabolism	Energy Metabolism	195	Photosynthesis
Metabolism	Energy Metabolism	196	Photosynthesis - antenna proteins
Metabolism	Energy Metabolism	710	Carbon fixation in photosynthetic organisms
Metabolism	Energy Metabolism	720	Carbon fixation pathways in prokaryotes
Metabolism	Energy Metabolism	680	Methane metabolism
Metabolism	Energy Metabolism	910	Nitrogen metabolism
Metabolism	Energy Metabolism	920	Sulfur metabolism
Metabolism	Lipid Metabolism	61	Fatty acid biosynthesis
Metabolism	Lipid Metabolism	62	Fatty acid elongation in mitochondria
Metabolism	Lipid Metabolism	71	Fatty acid metabolism
Metabolism	Lipid Metabolism	72	Synthesis and degradation of ketone bodies
Metabolism	Lipid Metabolism	100	Steroid biosynthesis
Metabolism	Lipid Metabolism	120	Primary bile acid biosynthesis
Metabolism	Lipid Metabolism	121	Secondary bile acid biosynthesis
Metabolism	Lipid Metabolism	140	Steroid hormone biosynthesis
Metabolism	Lipid Metabolism	561	Glycerolipid metabolism
Metabolism	Lipid Metabolism	564	Glycerophospholipid metabolism
Metabolism	Lipid Metabolism	565	Ether lipid metabolism
Metabolism	Lipid Metabolism	600	Sphingolipid metabolism
Metabolism	Lipid Metabolism	590	Arachidonic acid metabolism
Metabolism	Lipid Metabolism	591	Linoleic acid metabolism
Metabolism	Lipid Metabolism	592	alpha-Linolenic acid metabolism
Metabolism	Lipid Metabolism	1040	Biosynthesis of unsaturated fatty acids
Metabolism	Nucleotide Metabolism	230	Purine metabolism
Metabolism	Nucleotide Metabolism	240	Pyrimidine metabolism
Metabolism	Amino Acid Metabolism	250	Alanine, aspartate and glutamate metabolism
Metabolism	Amino Acid Metabolism	260	Glycine, serine and threonine metabolism
Metabolism	Amino Acid Metabolism	270	Cysteine and methionine metabolism
Metabolism	Amino Acid Metabolism	280	Valine, leucine and isoleucine degradation
Metabolism	Amino Acid Metabolism	290	Valine, leucine and isoleucine biosynthesis
Metabolism	Amino Acid Metabolism	300	Lysine biosynthesis
Metabolism	Amino Acid Metabolism	310	Lysine degradation
Metabolism	Amino Acid Metabolism	330	Arginine and proline metabolism
Metabolism	Amino Acid Metabolism	340	Histidine metabolism
Metabolism	Amino Acid Metabolism	350	Tyrosine metabolism
Metabolism	Amino Acid Metabolism	360	Phenylalanine metabolism
Metabolism	Amino Acid Metabolism	380	Tryptophan metabolism
Metabolism	Amino Acid Metabolism	400	Phenylalanine, tyrosine and tryptophan biosynthesis
Metabolism	Metabolism of Other Amino Acids	410	beta-Alanine metabolism
Metabolism	Metabolism of Other Amino Acids	430	Taurine and hypotaurine metabolism
Metabolism	Metabolism of Other Amino Acids	440	Phosphonate and phosphinate metabolism
Metabolism	Metabolism of Other Amino Acids	450	Selenoamino acid metabolism
Metabolism	Metabolism of Other Amino Acids	460	Cyanoamino acid metabolism
Metabolism	Metabolism of Other Amino Acids	471	D-Glutamine and D-glutamate metabolism
Metabolism	Metabolism of Other Amino Acids	472	D-Arginine and D-ornithine metabolism
Metabolism	Metabolism of Other Amino Acids	473	D-Alanine metabolism
Metabolism	Metabolism of Other Amino Acids	480	Glutathione metabolism
Metabolism	Glycan Biosynthesis and Metabolism	510	N-Glycan biosynthesis
Metabolism	Glycan Biosynthesis and Metabolism	513	Various types of N-glycan biosynthesis
Metabolism	Glycan Biosynthesis and Metabolism	512	Mucin type O-Glycan biosynthesis
Metabolism	Glycan Biosynthesis and Metabolism	514	Other types of O-glycan biosynthesis
Metabolism	Glycan Biosynthesis and Metabolism	532	Glycosaminoglycan biosynthesis - chondroitin sulfate
Metabolism	Glycan Biosynthesis and Metabolism	534	Glycosaminoglycan biosynthesis - heparan sulfate
Metabolism	Glycan Biosynthesis and Metabolism	533	Glycosaminoglycan biosynthesis - keratan sulfate
Metabolism	Glycan Biosynthesis and Metabolism	531	Glycosaminoglycan degradation
Metabolism	Glycan Biosynthesis and Metabolism	563	Glycosylphosphatidylinositol(GPI)-anchor biosynthesis
Metabolism	Glycan Biosynthesis and Metabolism	601	Glycosphingolipid biosynthesis - lacto and neolacto series
Metabolism	Glycan Biosynthesis and Metabolism	603	Glycosphingolipid biosynthesis - globo series
Metabolism	Glycan Biosynthesis and Metabolism	604	Glycosphingolipid biosynthesis - ganglio series
Metabolism	Glycan Biosynthesis and Metabolism	540	Lipopolysaccharide biosynthesis
Metabolism	Glycan Biosynthesis and Metabolism	550	Peptidoglycan biosynthesis
Metabolism	Glycan Biosynthesis and Metabolism	511	Other glycan degradation
Metabolism	Metabolism of Cofactors and Vitamins	730	Thiamine metabolism
Metabolism	Metabolism of Cofactors and Vitamins	740	Riboflavin metabolism
Metabolism	Metabolism of Cofactors and Vitamins	750	Vitamin B6 metabolism
Metabolism	Metabolism of Cofactors and Vitamins	760	Nicotinate and nicotinamide metabolism
Metabolism	Metabolism of Cofactors and Vitamins	770	Pantothenate and CoA biosynthesis
Metabolism	Metabolism of Cofactors and Vitamins	780	Biotin metabolism
Metabolism	Metabolism of Cofactors and Vitamins	785	Lipoic acid metabolism
Metabolism	Metabolism of Cofactors and Vitamins	790	Folate biosynthesis
Metabolism	Metabolism of Cofactors and Vitamins	670	One carbon pool by folate
Metabolism	Metabolism of Cofactors and Vitamins	830	Retinol metabolism
Metabolism	Metabolism of Cofactors and Vitamins	860	Porphyrin and chlorophyll metabolism
Metabolism	Metabolism of Cofactors and Vitamins	130	Ubiquinone and other terpenoid-quinone biosynthesis
Metabolism	Metabolism of Terpenoids and Polyketides	900	Terpenoid backbone biosynthesis
Metabolism	Metabolism of Terpenoids and Polyketides	902	Monoterpenoid biosynthesis
Metabolism	Metabolism of Terpenoids and Polyketides	909	Sesquiterpenoid biosynthesis
Metabolism	Metabolism of Terpenoids and Polyketides	904	Diterpenoid biosynthesis
Metabolism	Metabolism of Terpenoids and Polyketides	906	Carotenoid biosynthesis
Metabolism	Metabolism of Terpenoids and Polyketides	905	Brassinosteroid biosynthesis
Metabolism	Metabolism of Terpenoids and Polyketides	981	Insect hormone biosynthesis
Metabolism	Metabolism of Terpenoids and Polyketides	908	Zeatin biosynthesis
Metabolism	Metabolism of Terpenoids and Polyketides	903	Limonene and pinene degradation
Metabolism	Metabolism of Terpenoids and Polyketides	281	Geraniol degradation
Metabolism	Metabolism of Terpenoids and Polyketides	1052	Type I polyketide structures
Metabolism	Metabolism of Terpenoids and Polyketides	522	Biosynthesis of 12-, 14- and 16-membered macrolides
Metabolism	Metabolism of Terpenoids and Polyketides	1051	Biosynthesis of ansamycins
Metabolism	Metabolism of Terpenoids and Polyketides	1056	Biosynthesis of type II polyketide backbone
Metabolism	Metabolism of Terpenoids and Polyketides	1057	Biosynthesis of type II polyketide products
Metabolism	Metabolism of Terpenoids and Polyketides	253	Tetracycline biosynthesis
Metabolism	Metabolism of Terpenoids and Polyketides	523	Polyketide sugar unit biosynthesis
Metabolism	Metabolism of Terpenoids and Polyketides	1054	Nonribosomal peptide structures
Metabolism	Metabolism of Terpenoids and Polyketides	1053	Biosynthesis of siderophore group nonribosomal peptides
Metabolism	Metabolism of Terpenoids and Polyketides	1055	Biosynthesis of vancomycin group antibiotics
Metabolism	Biosynthesis of Other Secondary Metabolites	940	Phenylpropanoid biosynthesis
Metabolism	Biosynthesis of Other Secondary Metabolites	945	Stilbenoid, diarylheptanoid and gingerol biosynthesis
Metabolism	Biosynthesis of Other Secondary Metabolites	941	Flavonoid biosynthesis
Metabolism	Biosynthesis of Other Secondary Metabolites	944	Flavone and flavonol biosynthesis
Metabolism	Biosynthesis of Other Secondary Metabolites	942	Anthocyanin biosynthesis
Metabolism	Biosynthesis of Other Secondary Metabolites	943	Isoflavonoid biosynthesis
Metabolism	Biosynthesis of Other Secondary Metabolites	901	Indole alkaloid biosynthesis
Metabolism	Biosynthesis of Other Secondary Metabolites	950	Isoquinoline alkaloid biosynthesis
Metabolism	Biosynthesis of Other Secondary Metabolites	960	Tropane, piperidine and pyridine alkaloid biosynthesis
Metabolism	Biosynthesis of Other Secondary Metabolites	1058	Acridone alkaloid biosynthesis
Metabolism	Biosynthesis of Other Secondary Metabolites	232	Caffeine metabolism
Metabolism	Biosynthesis of Other Secondary Metabolites	965	Betalain biosynthesis
Metabolism	Biosynthesis of Other Secondary Metabolites	966	Glucosinolate biosynthesis
Metabolism	Biosynthesis of Other Secondary Metabolites	402	Benzoxazinone biosynthesis
Metabolism	Biosynthesis of Other Secondary Metabolites	311	Penicillin and cephalosporin biosynthesis
Metabolism	Biosynthesis of Other Secondary Metabolites	312	beta-Lactam resistance
Metabolism	Biosynthesis of Other Secondary Metabolites	521	Streptomycin biosynthesis
Metabolism	Biosynthesis of Other Secondary Metabolites	524	Butirosin and neomycin biosynthesis
Metabolism	Biosynthesis of Other Secondary Metabolites	331	Clavulanic acid biosynthesis
Metabolism	Biosynthesis of Other Secondary Metabolites	231	Puromycin biosynthesis
Metabolism	Biosynthesis of Other Secondary Metabolites	401	Novobiocin biosynthesis
Metabolism	Xenobiotics Biodegradation and Metabolism	362	Benzoate degradation
Metabolism	Xenobiotics Biodegradation and Metabolism	627	Aminobenzoate degradation
Metabolism	Xenobiotics Biodegradation and Metabolism	364	Fluorobenzoate degradation
Metabolism	Xenobiotics Biodegradation and Metabolism	625	Chloroalkane and chloroalkene degradation
Metabolism	Xenobiotics Biodegradation and Metabolism	361	Chlorocyclohexane and chlorobenzene degradation
Metabolism	Xenobiotics Biodegradation and Metabolism	623	Toluene degradation
Metabolism	Xenobiotics Biodegradation and Metabolism	622	Xylene degradation
Metabolism	Xenobiotics Biodegradation and Metabolism	633	Nitrotoluene degradation
Metabolism	Xenobiotics Biodegradation and Metabolism	642	Ethylbenzene degradation
Metabolism	Xenobiotics Biodegradation and Metabolism	643	Styrene degradation
Metabolism	Xenobiotics Biodegradation and Metabolism	791	Atrazine degradation
Metabolism	Xenobiotics Biodegradation and Metabolism	930	Caprolactam degradation
Metabolism	Xenobiotics Biodegradation and Metabolism	351	DDT degradation
Metabolism	Xenobiotics Biodegradation and Metabolism	363	Bisphenol degradation
Metabolism	Xenobiotics Biodegradation and Metabolism	621	Dioxin degradation
Metabolism	Xenobiotics Biodegradation and Metabolism	626	Naphthalene degradation
Metabolism	Xenobiotics Biodegradation and Metabolism	624	Polycyclic aromatic hydrocarbon degradation
Metabolism	Xenobiotics Biodegradation and Metabolism	980	Metabolism of xenobiotics by cytochrome P450
Metabolism	Xenobiotics Biodegradation and Metabolism	982	Drug metabolism - cytochrome P450
Metabolism	Xenobiotics Biodegradation and Metabolism	983	Drug metabolism - other enzymes
Metabolism	Overview	1010	Overview of biosynthetic pathways
Metabolism	Overview	1060	Biosynthesis of plant secondary metabolites
Metabolism	Overview	1061	Biosynthesis of phenylpropanoids
Metabolism	Overview	1062	Biosynthesis of terpenoids and steroids
Metabolism	Overview	1063	Biosynthesis of alkaloids derived from shikimate pathway
Metabolism	Overview	1064	Biosynthesis of alkaloids derived from ornithine, lysine and nicotinic acid
Metabolism	Overview	1065	Biosynthesis of alkaloids derived from histidine and purine
Metabolism	Overview	1066	Biosynthesis of alkaloids derived from terpenoid and polyketide
Metabolism	Overview	1070	Biosynthesis of plant hormones
Genetic Information Processing	Transcription	3020	RNA polymerase
Genetic Information Processing	Transcription	3022	Basal transcription factors
Genetic Information Processing	Transcription	3040	Spliceosome
Genetic Information Processing	Translation	3010	Ribosome
Genetic Information Processing	Translation	970	Aminoacyl-tRNA biosynthesis
Genetic Information Processing	Translation	3013	RNA transport
Genetic Information Processing	Translation	3015	mRNA surveillance pathway
Genetic Information Processing	Translation	3008	Ribosome biogenesis in eukaryotes
Genetic Information Processing	Folding, Sorting and Degradation	3060	Protein export
Genetic Information Processing	Folding, Sorting and Degradation	4141	Protein processing in endoplasmic reticulum
Genetic Information Processing	Folding, Sorting and Degradation	4130	SNARE interactions in vesicular transport
Genetic Information Processing	Folding, Sorting and Degradation	4120	Ubiquitin mediated proteolysis
Genetic Information Processing	Folding, Sorting and Degradation	4122	Sulfur relay system
Genetic Information Processing	Folding, Sorting and Degradation	3050	Proteasome
Genetic Information Processing	Folding, Sorting and Degradation	3018	RNA degradation
Genetic Information Processing	Replication and Repair	3030	DNA replication
Genetic Information Processing	Replication and Repair	3410	Base excision repair
Genetic Information Processing	Replication and Repair	3420	Nucleotide excision repair
Genetic Information Processing	Replication and Repair	3430	Mismatch repair
Genetic Information Processing	Replication and Repair	3440	Homologous recombination
Genetic Information Processing	Replication and Repair	3450	Non-homologous end-joining
Environmental Information Processing	Membrane Transport	2010	ABC transporters
Environmental Information Processing	Membrane Transport	2060	Phosphotransferase system (PTS)
Environmental Information Processing	Signal Transduction	2020	Two-component system
Environmental Information Processing	Signal Transduction	4010	MAPK signaling pathway
Environmental Information Processing	Signal Transduction	4012	ErbB signaling pathway
Environmental Information Processing	Signal Transduction	4310	Wnt signaling pathway
Environmental Information Processing	Signal Transduction	4330	Notch signaling pathway
Environmental Information Processing	Signal Transduction	4340	Hedgehog signaling pathway
Environmental Information Processing	Signal Transduction	4350	TGF-beta signaling pathway
Environmental Information Processing	Signal Transduction	4370	VEGF signaling pathway
Environmental Information Processing	Signal Transduction	4630	Jak-STAT signaling pathway
Environmental Information Processing	Signal Transduction	4020	Calcium signaling pathway
Environmental Information Processing	Signal Transduction	4070	Phosphatidylinositol signaling system
Environmental Information Processing	Signal Transduction	4150	mTOR signaling pathway
Environmental Information Processing	Signal Transduction	4075	Plant hormone signal transduction
Environmental Information Processing	Signaling Molecules and Interaction	4080	Neuroactive ligand-receptor interaction
Environmental Information Processing	Signaling Molecules and Interaction	4060	Cytokine-cytokine receptor interaction
Environmental Information Processing	Signaling Molecules and Interaction	4512	ECM-receptor interaction
Environmental Information Processing	Signaling Molecules and Interaction	4514	Cell adhesion molecules (CAMs)
Cellular Processes	Transport and Catabolism	4144	Endocytosis
Cellular Processes	Transport and Catabolism	4145	Phagosome
Cellular Processes	Transport and Catabolism	4142	Lysosome
Cellular Processes	Transport and Catabolism	4146	Peroxisome
Cellular Processes	Transport and Catabolism	4140	Regulation of autophagy
Cellular Processes	Cell Motility	2030	Bacterial chemotaxis
Cellular Processes	Cell Motility	2040	Flagellar assembly
Cellular Processes	Cell Motility	4810	Regulation of actin cytoskeleton
Cellular Processes	Cell Growth and Death	4110	Cell cycle
Cellular Processes	Cell Growth and Death	4114	Oocyte meiosis
Cellular Processes	Cell Growth and Death	4210	Apoptosis
Cellular Processes	Cell Growth and Death	4115	p53 signaling pathway
Cellular Processes	Cell Communication	4510	Focal adhesion
Cellular Processes	Cell Communication	4520	Adherens junction
Cellular Processes	Cell Communication	4530	Tight junction
Cellular Processes	Cell Communication	4540	Gap junction
Organismal Systems	Immune System	4640	Hematopoietic cell lineage
Organismal Systems	Immune System	4610	Complement and coagulation cascades
Organismal Systems	Immune System	4620	Toll-like receptor signaling pathway
Organismal Systems	Immune System	4621	NOD-like receptor signaling pathway
Organismal Systems	Immune System	4622	RIG-I-like receptor signaling pathway
Organismal Systems	Immune System	4623	Cytosolic DNA-sensing pathway
Organismal Systems	Immune System	4650	Natural killer cell mediated cytotoxicity
Organismal Systems	Immune System	4612	Antigen processing and presentation
Organismal Systems	Immune System	4660	T cell receptor signaling pathway
Organismal Systems	Immune System	4662	B cell receptor signaling pathway
Organismal Systems	Immune System	4664	Fc epsilon RI signaling pathway
Organismal Systems	Immune System	4666	Fc gamma R-mediated phagocytosis
Organismal Systems	Immune System	4670	Leukocyte transendothelial migration
Organismal Systems	Immune System	4672	Intestinal immune network for IgA production
Organismal Systems	Immune System	4062	Chemokine signaling pathway
Organismal Systems	Endocrine System	4910	Insulin signaling pathway
Organismal Systems	Endocrine System	4920	Adipocytokine signaling pathway
Organismal Systems	Endocrine System	3320	PPAR signaling pathway
Organismal Systems	Endocrine System	4912	GnRH signaling pathway
Organismal Systems	Endocrine System	4914	Progesterone-mediated oocyte maturation
Organismal Systems	Endocrine System	4916	Melanogenesis
Organismal Systems	Endocrine System	4614	Renin-angiotensin system
Organismal Systems	Circulatory System	4260	Cardiac muscle contraction
Organismal Systems	Circulatory System	4270	Vascular smooth muscle contraction
Organismal Systems	Digestive System	4970	Salivary secretion
Organismal Systems	Digestive System	4971	Gastric acid secretion
Organismal Systems	Digestive System	4972	Pancreatic secretion
Organismal Systems	Digestive System	4976	Bile secretion
Organismal Systems	Digestive System	4973	Carbohydrate digestion and absorption
Organismal Systems	Digestive System	4974	Protein digestion and absorption
Organismal Systems	Digestive System	4975	Fat digestion and absorption
Organismal Systems	Digestive System	4977	Vitamin digestion and absorption
Organismal Systems	Digestive System	4978	Mineral absorption
Organismal Systems	Excretory System	4960	Aldosterone-regulated sodium reabsorption
Organismal Systems	Excretory System	4962	Vasopressin-regulated water reabsorption
Organismal Systems	Excretory System	4964	Proximal tubule bicarbonate reclamation
Organismal Systems	Excretory System	4966	Collecting duct acid secretion
Organismal Systems	Nervous System	4720	Long-term potentiation
Organismal Systems	Nervous System	4730	Long-term depression
Organismal Systems	Nervous System	4722	Neurotrophin signaling pathway
Organismal Systems	Nervous System	4744	Phototransduction
Organismal Systems	Nervous System	4740	Olfactory transduction
Organismal Systems	Nervous System	4742	Taste transduction
Organismal Systems	Development	4320	Dorso-ventral axis formation
Organismal Systems	Development	4360	Axon guidance
Organismal Systems	Development	4380	Osteoclast differentiation
Organismal Systems	Environmental Adaptation	4710	Circadian rhythm - mammal
Human Diseases	Cancers	5200	Pathways in cancer
Human Diseases	Cancers	5210	Colorectal cancer
Human Diseases	Cancers	5212	Pancreatic cancer
Human Diseases	Cancers	5214	Glioma
Human Diseases	Cancers	5216	Thyroid cancer
Human Diseases	Cancers	5221	Acute myeloid leukemia
Human Diseases	Cancers	5220	Chronic myeloid leukemia
Human Diseases	Cancers	5217	Basal cell carcinoma
Human Diseases	Cancers	5218	Melanoma
Human Diseases	Cancers	5211	Renal cell carcinoma
Human Diseases	Cancers	5219	Bladder cancer
Human Diseases	Cancers	5215	Prostate cancer
Human Diseases	Cancers	5213	Endometrial cancer
Human Diseases	Cancers	5222	Small cell lung cancer
Human Diseases	Cancers	5223	Non-small cell lung cancer
Human Diseases	Immune System Diseases	5310	Asthma
Human Diseases	Immune System Diseases	5322	Systemic lupus erythematosus
Human Diseases	Immune System Diseases	5323	Rheumatoid arthritis
Human Diseases	Immune System Diseases	5320	Autoimmune thyroid disease
Human Diseases	Immune System Diseases	5330	Allograft rejection
Human Diseases	Immune System Diseases	5332	Graft-versus-host disease
Human Diseases	Immune System Diseases	5340	Primary immunodeficiency
Human Diseases	Neurodegenerative Diseases	5010	Alzheimer's disease
Human Diseases	Neurodegenerative Diseases	5012	Parkinson's disease
Human Diseases	Neurodegenerative Diseases	5014	Amyotrophic lateral sclerosis (ALS)
Human Diseases	Neurodegenerative Diseases	5016	Huntington's disease
Human Diseases	Neurodegenerative Diseases	5020	Prion diseases
Human Diseases	Cardiovascular Diseases	5410	Hypertrophic cardiomyopathy (HCM)
Human Diseases	Cardiovascular Diseases	5412	Arrhythmogenic right ventricular cardiomyopathy (ARVC)
Human Diseases	Cardiovascular Diseases	5414	Dilated cardiomyopathy (DCM)
Human Diseases	Cardiovascular Diseases	5416	Viral myocarditis
Human Diseases	Metabolic Diseases	4940	Type I diabetes mellitus
Human Diseases	Metabolic Diseases	4930	Type II diabetes mellitus
Human Diseases	Metabolic Diseases	4950	Maturity onset diabetes of the young
Human Diseases	Infectious Diseases	5110	Vibrio cholerae infection
Human Diseases	Infectious Diseases	5111	Vibrio cholerae pathogenic cycle
Human Diseases	Infectious Diseases	5120	Epithelial cell signaling in Helicobacter pylori infection
Human Diseases	Infectious Diseases	5130	Pathogenic Escherichia coli infection
Human Diseases	Infectious Diseases	5131	Shigellosis
Human Diseases	Infectious Diseases	5150	Staphylococcus aureus infection
Human Diseases	Infectious Diseases	5100	Bacterial invasion of epithelial cells
Human Diseases	Infectious Diseases	5162	Measles
Human Diseases	Infectious Diseases	5160	Hepatitis C
Human Diseases	Infectious Diseases	5146	Amoebiasis
Human Diseases	Infectious Diseases	5144	Malaria
Human Diseases	Infectious Diseases	5145	Toxoplasmosis
Human Diseases	Infectious Diseases	5140	Leishmaniasis
Human Diseases	Infectious Diseases	5142	Chagas disease (American trypanosomiasis)
Human Diseases	Infectious Diseases	5143	African trypanosomiasis
