# Supplementary material for: Network features suggest new hepatocellular carcinoma treatment strategies
Source: BMC Syst Biol. 2014 Jul 29;8:88. doi: 10.1186/s12918-014-0088-0 (PMC4236726; doi:10.1186/s12918-014-0088-0)
Supplement: Additional file 6 — 3-node circle categories. [file s12918-014-0088-0-S6.xlsx]

## Sheet: 3-Node Circles Category
Table S4. 3-node circle categories
3-Node Circle Category from Pathway Network Cancer Type A, |PW|>0.01, |GC|>0.5				3-Node Circle Category from Pathway Network Cancer Type B, |PW|>0.01, |GC|>0.5
	Category 1	Category 2	Category 3	Category 1	Category 2	Category 3
High Degree	Immune System	Infectious Diseases	Immune System Diseases	Amino Acid Metabolism	Carbohydrate Metabolism	Lipid Metabolism
	Immune System	Immune System	Infectious Diseases	Amino Acid Metabolism	Amino Acid Metabolism	Carbohydrate Metabolism
	Immune System	Infectious Diseases	Infectious Diseases	Amino Acid Metabolism	Carbohydrate Metabolism	Carbohydrate Metabolism
	Signaling Molecules and Interaction	Immune System	Infectious Diseases	Amino Acid Metabolism	Carbohydrate Metabolism	Neurodegenerative Diseases
	Transport and Catabolism	Immune System	Infectious Diseases	Amino Acid Metabolism	Carbohydrate Metabolism	Infectious Diseases
	Immune System	Immune System	Immune System Diseases	Amino Acid Metabolism	Metabolism of Other Amino Acids	Carbohydrate Metabolism
	Immune System	Infectious Diseases	Cancers	Amino Acid Metabolism	Amino Acid Metabolism	Lipid Metabolism
	Cell Communication	Immune System	Infectious Diseases	Amino Acid Metabolism	Carbohydrate Metabolism	Digestive System
	Signal Transduction	Immune System	Infectious Diseases	Amino Acid Metabolism	Lipid Metabolism	Immune System
	Immune System	Endocrine System	Infectious Diseases	Carbohydrate Metabolism	Carbohydrate Metabolism	Lipid Metabolism
	Transport and Catabolism	Immune System	Immune System Diseases	Amino Acid Metabolism	Carbohydrate Metabolism	Immune System
	Immune System	Nervous System	Infectious Diseases	Amino Acid Metabolism	Lipid Metabolism	Infectious Diseases
	Signal Transduction	Immune System	Immune System Diseases	Amino Acid Metabolism	Carbohydrate Metabolism	Endocrine System
	Development	Immune System	Infectious Diseases	Amino Acid Metabolism	Carbohydrate Metabolism	Metabolism of Cofactors and Vitamins
	Immune System	Immune System	Cancers	Carbohydrate Metabolism	Lipid Metabolism	Neurodegenerative Diseases
	Signaling Molecules and Interaction	Immune System	Immune System Diseases	Amino Acid Metabolism	Lipid Metabolism	Neurodegenerative Diseases
	Signaling Molecules and Interaction	Immune System	Immune System	Amino Acid Metabolism	Metabolism of Cofactors and Vitamins	Lipid Metabolism
	Transport and Catabolism	Immune System	Immune System	Amino Acid Metabolism	Lipid Metabolism	Digestive System
	Immune System	Cancers	Immune System Diseases	Amino Acid Metabolism	Lipid Metabolism	Lipid Metabolism
	Immune System	Immune System	Immune System	Amino Acid Metabolism	Amino Acid Metabolism	Infectious Diseases
	Immune System	Excretory System	Infectious Diseases	Amino Acid Metabolism	Lipid Metabolism	Endocrine System
	Transport and Catabolism	Infectious Diseases	Immune System Diseases	Amino Acid Metabolism	Amino Acid Metabolism	Immune System
	Signal Transduction	Infectious Diseases	Immune System Diseases	Carbohydrate Metabolism	Lipid Metabolism	Digestive System
	Infectious Diseases	Infectious Diseases	Immune System Diseases	Amino Acid Metabolism	Digestive System	Infectious Diseases
	Immune System	Immune System	Endocrine System	Lipid Metabolism	Carbohydrate Metabolism	Lipid Metabolism
	Cell Communication	Immune System	Immune System	Carbohydrate Metabolism	Lipid Metabolism	Immune System
	Transport and Catabolism	Infectious Diseases	Infectious Diseases	Amino Acid Metabolism	Lipid Metabolism	Cancers
	Signaling Molecules and Interaction	Infectious Diseases	Immune System Diseases	Amino Acid Metabolism	Metabolism of Other Amino Acids	Lipid Metabolism
