# Supplementary material for: Network features suggest new hepatocellular carcinoma treatment strategies
Source: BMC Syst Biol. 2014 Jul 29;8:88. doi: 10.1186/s12918-014-0088-0 (PMC4236726; doi:10.1186/s12918-014-0088-0)
Supplement: Additional file 7 — Node degree of gene and pathway networks. [file s12918-014-0088-0-S7.xlsx]

## Sheet: Gene Network
Table S5. Node degree of gene and pathway networks
	Cancer A all			Cancer A, |CG|>0.5			Cancer B all			Cancer B, |CG|>0.5
	Gene Name	Gene Number	Degree	Gene Name	Gene Number	Degree	Gene Name	Gene Number	Degree	Gene Name	Gene Number	Degree
High Degree	laptm5	7338	136	laptm5	7338	87	aldh3a2	477	183	alas1	464	54
	fcgr2a	4811	133	asah1	927	79	alas1	464	172	aldh3a2	477	52
	rab31	11402	131	iqgap1	6674	77	hgd	6020	169	cth	3194	49
	iqgap1	6674	131	glipr1	5455	75	srd5a1	13367	168	acsl1	181	49
	glipr1	5455	124	cd47	2292	74	cth	3194	166	srd5a1	13367	48
	srgn	13379	120	arhgdib	823	70	hpd	6236	165	hsd17b4	6286	47
	asah1	927	119	srgn	13379	69	amt	559	165	glyat	5486	47
	igf2	6456	118	rab31	11402	68	aldh1a1	470	164	cbr1	2035	45
	peg3	10308	117	fcgr2a	4811	67	acadm	133	163	hgd	6020	43
	cd47	2292	117	cd53	2296	66	acy1	229	162	hadh	5884	42
	itih2	6755	116	lyn	8184	65	sparcl1	13257	161	apoc4	738	42
	hif1a	6040	115	cybb	3303	64	glyat	5486	161	pah	10002	41
	cd53	2296	115	ifi30	6412	63	hsd17b4	6286	160	mthfd1	8961	41
	arhgdib	823	115	msn	8925	59	cbr1	2035	160	aldh1a1	470	37
	s100a11	12167	112	fyb	5166	58	pah	10002	159	maoa	8292	36
	h1f0	5867	111	cyp1b1	3321	57	hadh	5884	159	ggh	5382	34
	ifi30	6412	110	sla	12667	56	pck2	10183	158	dao	3386	34
	msn	8925	109	lgmn	7427	56	kcnj8	6897	158	rgn	11720	33
	srebf2	13371	107	gnai2	5509	56	itpr2	6770	158	hpd	6236	33
	arhgap35	814	107	gpnmb	5616	55	mthfd1	8961	157	blvrb	1332	33
	cyp1b1	3321	104	ptprc	11288	53	cpb2	3005	157	azgp1	1146	33
	gpnmb	5616	103	hif1a	6040	53	gpt	5700	154	acy1	229	33
	flna	4990	102	ctss	3226	53	cyb5a	3294	154	sod1	13189	32
	idi1	6400	101	atp6v1b2	1084	53	azgp1	1146	154	apoc2	736	32
	cybb	3303	99	itih2	6755	51	aldh7a1	483	154	cyp27a1	3326	31
	lgals1	7412	98	coro1a	2962	51	sdc1	12329	153	sdc1	12329	29
	lyn	8184	95	ralgds	11487	50	qdpr	11356	153	baat	1180	29
	gnai2	5509	95	irf1	6684	49	iqgap2	6675	153	apoh	742	29
	pkd2	10531	94	flna	4990	49	acaa2	126	152	aldh7a1	483	29
	glud1	5484	94	ccl5	2183	49	maob	8293	151	itpr2	6770	28
				arpc1b	897	49	gjb1	5427	151	iqgap2	6675	28
										aldh2	475	28
										acadsb	135	28

## Sheet: Pathway Network
Table S5
	Cancer A, |PW|>0.01			Cancer A, |PW|>0.01, |CG|>0.5			Cancer B, |PW|>0.01			Cancer B, |PW|>0.01, |CG|>0.5
	Pathway Name	Kegg Number	Degree	Pathway Name	Kegg Number	Degree	Pathway Name	Kegg Number	Degree	Pathway Name	Kegg Number	Degree
High Degree	leishmaniasis	5140	115	regulation of actin cytoskeleton	4810	116	bile secretion	4976	147	metabolic pathways	1100	157
	viral myocarditis	5416	108	leukocyte transendothelial migration	4670	106	arachidonic acid metabolism	590	137	peroxisome	4146	151
	pancreatic cancer	5212	107	adherens junction	4520	99	nitrogen metabolism	910	136	arginine and proline metabolism	330	145
	colorectal cancer	5210	106	metabolic pathways	1100	98	nod-like receptor signaling pathway	4621	134	propanoate metabolism	640	143
	amoebiasis	5146	99	phagosome	4145	96	ecm-receptor interaction	4512	131	glycine, serine and threonine metabolism	260	138
	protein digestion and absorption	4974	98	focal adhesion	4510	95	staphylococcus aureus infection	5150	130	tryptophan metabolism	380	136
	calcium signaling pathway	4020	98	endocytosis	4144	92	cytokine-cytokine receptor interaction	4060	129	fatty acid metabolism	71	135
	ecm-receptor interaction	4512	96	ecm-receptor interaction	4512	91	cell adhesion molecules (cams)	4514	128	ppar signaling pathway	3320	133
	pantothenate and coa biosynthesis	770	96	pathways in cancer	5200	90	systemic lupus erythematosus	5322	127	valine, leucine and isoleucine degradation	280	132
	rheumatoid arthritis	5323	93	long-term depression	4730	90	rna degradation	3018	127	butanoate metabolism	650	128
	staphylococcus aureus infection	5150	93	fc gamma r-mediated phagocytosis	4666	89	jak-stat signaling pathway	4630	126	drug metabolism - cytochrome p450	982	127
	focal adhesion	4510	92	cell adhesion molecules (cams)	4514	89	steroid biosynthesis	100	124	retinol metabolism	830	127
	shigellosis	5131	91	axon guidance	4360	89	malaria	5144	123	beta-alanine metabolism	410	127
	insulin signaling pathway	4910	91	staphylococcus aureus infection	5150	88	vibrio cholerae infection	5110	123	metabolism of xenobiotics by cytochrome p450	980	125
	pathogenic escherichia coli infection	5130	89	mapk signaling pathway	4010	88	non-small cell lung cancer	5223	120	arachidonic acid metabolism	590	124
	phagosome	4145	88	tight junction	4530	86	glycine, serine and threonine metabolism	260	120	tyrosine metabolism	350	124
	hepatitis c	5160	87	osteoclast differentiation	4380	86	hepatitis c	5160	119	complement and coagulation cascades	4610	122
	bacterial invasion of epithelial cells	5100	83	chemokine signaling pathway	4062	86	maturity onset diabetes of the young	4950	119	cysteine and methionine metabolism	270	122
	ribosome biogenesis in eukaryotes	3008	83	systemic lupus erythematosus	5322	83	leukocyte transendothelial migration	4670	119	huntingtons disease	5016	120
	natural killer cell mediated cytotoxicity	4650	81	leishmaniasis	5140	83	fc gamma r-mediated phagocytosis	4666	119	histidine metabolism	340	120
	metabolic pathways	1100	81	cytokine-cytokine receptor interaction	4060	83	natural killer cell mediated cytotoxicity	4650	119	lysine degradation	310	118
	purine metabolism	230	81	rheumatoid arthritis	5323	81	tight junction	4530	119	pyruvate metabolism	620	117
	malaria	5144	80	lysosome	4142	81	nicotinate and nicotinamide metabolism	760	118	glycolysis / gluconeogenesis	10	117
	adherens junction	4520	80	amoebiasis	5146	80	linoleic acid metabolism	591	118	porphyrin and chlorophyll metabolism	860	112
	mapk signaling pathway	4010	80	hematopoietic cell lineage	4640	79	phagosome	4145	116	nitrogen metabolism	910	111
	pathways in cancer	5200	79	viral myocarditis	5416	77	sphingolipid metabolism	600	116	folate biosynthesis	790	111
	oocyte meiosis	4114	79	antigen processing and presentation	4612	77	fc epsilon ri signaling pathway	4664	115	alzheimers disease	5010	110
							vegf signaling pathway	4370	115
							metabolism of xenobiotics by cytochrome p450	980	115
