# Supplementary material for: Network features suggest new hepatocellular carcinoma treatment strategies
Source: BMC Syst Biol. 2014 Jul 29;8:88. doi: 10.1186/s12918-014-0088-0 (PMC4236726; doi:10.1186/s12918-014-0088-0)
Supplement: Additional file 8 — Drug targets. [file s12918-014-0088-0-S8.xlsx]

## Sheet: Targeted Pathways Connectivity
Table S6. Drug targets
Cancer A |GC|>0.5 pathway network. Total No. Nodes=154 Total No. Edges=3468
Number of:	Targeted Pathways		First Neighbors		First Neighbors SubNetwork		No.Nodes after first neighbors subnetwork deletions		Upto second Neighbors		Upto second Neighbors SubNetwork		Circles with 3 Nodes		Differences between the first Neighbors of Sorafenib and Other Drugs (in KEGG number)
Drug	#	%	#	%	#	%	#	%	#	%	#	%	#	%
Sorafenib	9	5.84416	127	82.4675	512	14.7636	144	93.5065	154	100	3464	99.8847	9524	22.4676	[]
Erlotinib	7	4.54545	122	79.2208	413	11.9089	145	94.1558	154	100	3462	99.827	8007	18.8889	[]
Everolimus	2	1.2987	103	66.8831	148	4.26759	152	98.7013	154	100	3398	97.9815	2813	6.636	[]
Cixutumumab	3	1.94805	124	80.5195	280	8.07382	151	98.0519	154	100	3465	99.9135	5806	13.6966	[640;860;3040;4115;4973;5016;5213;5215;5216;5217;5412;]
Trastuzumab	4	2.5974	124	80.5195	314	9.05421	150	97.4026	154	100	3465	99.9135	6263	14.7747	[640;860;3040;4115;4973;5016;5213;5215;5216;5217;5412;]
Bevacizumab	4	2.5974	116	75.3247	229	6.60323	151	98.0519	154	100	3464	99.8847	4834	11.4036	[]
Gefitinib	6	3.8961	122	79.2208	352	10.1499	146	94.8052	154	100	3462	99.827	6758	15.9424	[]
Conatumumab	3	1.94805	87	56.4935	119	3.43137	152	98.7013	154	100	3282	94.6367	2561	6.04152	[]
Lapatinib	5	3.24675	121	78.5714	343	9.89043	147	95.4545	154	100	3455	99.6251	6738	15.8953	[]
Sunitinib	9	3.24675	121	78.5714	309	8.91003	148	96.1039	154	100	3455	99.6251	6284	14.8243	[]
Vantictumab	2	1.2987	106	68.8312	160	4.61361	152	98.7013	154	100	3422	98.6736	3235	7.63152	[5214;5218;5220;5223]
**	6	3.8961	134	87.013	487	14.0427	146	94.8052	154	100	3467	99.9712	9840	23.213	[51;640;860;3050;4115;4973;5213;5215;5216;5217;5412;]
Golvatinib (E7050)	3	1.94805	82	53.2468	82	2.36448	151	98.0519	154	100	3234	93.2526	2084	4.91625	[]
Palbociclib	3	1.94805	107	69.4805	183	5.27682	150	97.4026	154	100	3412	98.3852	3282	7.74239	[240;3030;3410;3430;3440]
Lexatumumab	4	2.5974	94	61.039	179	5.16148	151	98.0519	154	100	3323	95.8189	3793	8.94787	[]
Linifanib	6	3.24675	127	82.4675	323	9.31373	148	96.1039	154	100	3466	99.9423	6559	15.473	[640;860;4973;5213;5215;5216;5217;5412]
Brivanib	3	1.94805	129	83.7662	281	8.10265	149	96.7532	154	100	3466	99.9423	6240	14.7205	[51;860;3050;4115;5213;5215;5216;5217]
Ramucirumab	3	1.94805	113	73.3766	176	5.07497	152	98.7013	154	100	3443	99.2791	3925	9.25926	[640;860;4973;5213;5215;5216;5217;5412]
First 8 Hubs	9	5.19481	141	90.9091	848	22.0012	145	94.8052	154	100	3468	100	17307	37.4404	[30;51;531;564;640;860;3018;3040;3050;4115;4973;5016;5213;5215;5216;5217;5412;]
First 4 Immune System pathways	4	2.5974	123	79.8701	350	10.0923	150	97.4026	154	100	3454	99.5963	7911	18.6624	[30;51;531;860;3018;4115;4973;5213;5215]
First 6 Immune System pathways	6	3.8961	125	81.1688	488	14.0715	148	96.1039	154	100	3456	99.654	10886	25.6806	[30;51;531;564;860;3018;4115;4973;5213;5215]
First 8 Immune System pathways	9	5.19481	125	81.1688	664	17.5029	145	94.8052	154	100	3456	99.654	14442	31.2739	[30;51;531;564;860;3018;4115;4973;5213;5215]

## Sheet: Targeted Pathways per Drug
Table S6
	Drug	Pathway Target
	Sorafenib	MAPK signaling pathway
		ErbB signaling pathway
		Calcium signaling pathway
		Cytokine-cytokine receptor interaction
		mTOR signaling pathway
		VEGF signaling pathway
		Natural killer cell mediated cytotoxicity
		Pathways in cancer
		Renal cell carcinoma
	Erlotinib	MAPK signaling pathway
		ErbB signaling pathway
		Calcium signaling pathway
		Cytokine-cytokine receptor interaction
		Pathways in cancer
		Pancreatic cancer
		Non-small cell lung cancer
Rapamycin	Everolimus	mTOR signaling pathway
		Pathways in cancer
Ganitumab	Cixutumumab	Focal adhesion
		Adherens junction
		Pathways in cancer
	Trastuzumab	ErbB signaling pathway
		Focal adhesion
		Adherens junction
		Pathways in cancer
	Bevacizumab	Cytokine-cytokine receptor interaction
		mTOR signaling pathway
		VEGF signaling pathway
		Pathways in cancer
	Gefitinib	MAPK signaling pathway
		ErbB signaling pathway
		Calcium signaling pathway
		Cytokine-cytokine receptor interaction
		Pathways in cancer
		Non-small cell lung cancer
Drozitumab	Conatumumab	Cytokine-cytokine receptor interaction
		p53 signaling pathway
		Apoptosis
Cetuximab	Lapatinib	MAPK signaling pathway
		ErbB signaling pathway
		Calcium signaling pathway
		Cytokine-cytokine receptor interaction
		Pathways in cancer
	Sunitinib	MAPK signaling pathway
		Calcium signaling pathway
		Cytokine-cytokine receptor interaction
		VEGF signaling pathway
		Pathways in cancer
	Vantictumab	Wnt signaling pathway
		Pathways in cancer
	**	MAPK signaling pathway
		Calcium signaling pathway
		Cytokine-cytokine receptor interaction
		Focal adhesion
		Gap junction
		Regulation of actin cytoskeleton
	Golvatinib (E7050)	Cytokine-cytokine receptor interaction
		VEGF signaling pathway
		PI3K-Akt signaling pathway
	Palbociclib	Cell cycle
		p53 signaling pathway
		Pathways in cancer
	Lexatumumab	Cytokine-cytokine receptor interaction
		p53 signaling pathway
		Apoptosis
		Natural killer cell mediated cytotoxicity
	Linifanib	MAPK signaling pathway
		Cytokine-cytokine receptor interaction
		VEGF signaling pathway
		Focal adhesion
		Gap junction
	Brivanib	MAPK signaling pathway
		Cytokine-cytokine receptor interaction
		Regulation of actin cytoskeleton
	Ramucirumab	Cytokine-cytokine receptor interaction
		VEGF signaling pathway
		Focal adhesion
	first 8 Hubs	regulation of actin cytoskeleton
		leukocyte transendothelial migration
		adherens junction
		metabolic pathways
		phagosome
		focal adhesion
		endocytosis
		ecm-receptor interaction
	First 4 Immune System pathways	Leukocyte transendothelial migration
		Fc gamma R-mediated phagocytosis
		Chemokine signaling pathway
		Hematopoietic cell lineage
	First 6 Immune System pathways	Leukocyte transendothelial migration
		Fc gamma R-mediated phagocytosis
		Chemokine signaling pathway
		Hematopoietic cell lineage
		Antigen processing and presentation
		T cell receptor signaling pathway
	First 8 Immune System pathways	Leukocyte transendothelial migration
		Fc gamma R-mediated phagocytosis
		Chemokine signaling pathway
		Hematopoietic cell lineage
		Antigen processing and presentation
		T cell receptor signaling pathway
		NOD-like receptor signaling pathway
		Fc epsilon RI signaling pathway
		B cell receptor signaling pathway
